# Supplementary material for: Malaria systems immunology: Plasmodium vivax induces tolerance during primary infection through dysregulation of neutrophils and dendritic cells
Source: J Infect. 2018 Nov;77(5):440–7. doi: 10.1016/j.jinf.2018.09.005 (PMC6203889; doi:10.1016/j.jinf.2018.09.005)
Supplement: Supplementary file 2 [file mmc2.xlsx]

## Sheet: Sheet2
Table S1 Summary of aligned reads
Sample	Rojas-Peña, 2015	delta	This study	% change
302N-Dx	131670	214432	346102	162.856
341S-Pre	953542	116708	1070250	12.2394
317N-Dx	140206	262593	402799	187.291
324S-Pre	1230956	215577	1446533	17.513
314N-Dx	238604	486859	725463	204.045
302N-Pre	1635092	308032	1943124	18.8388
319N-Dx	141692	349750	491442	246.838
306N-Dx	264037	496331	760368	187.978
301S-Pre	1074682	258699	1333381	24.0721
310N-Dx	131656	234839	366495	178.373
302S-Dx	124402	246202	370604	197.908
317N-Pre	1551714	171223	1722937	11.0344
375S-Pre	1400382	265343	1665725	18.9479
319N-Pre	1615941	255091	1871032	15.7859
324S-Dx	70581	158467	229048	224.518
327S-Pre	945546	62217	1007763	6.58001
327S-Dx	81168	125391	206559	154.483
341S-Dx	187513	386118	573631	205.915
301S-Dx	97047	201433	298480	207.562
310N-Pre	1051007	131054	1182061	12.4694
314N-Pre	1375983	94453	1470436	6.8644
306N-Pre	1483536	87923	1571459	5.92658
375S-Dx	152840	316409	469249	207.02
302S-Pre	1985772	225941	2211713	11.378
Total reads	18065569	average	23736654	31.3917
