# Supplementary material for: Malaria systems immunology: Plasmodium vivax induces tolerance during primary infection through dysregulation of neutrophils and dendritic cells
Source: J Infect. 2018 Nov;77(5):440–7. doi: 10.1016/j.jinf.2018.09.005 (PMC6203889; doi:10.1016/j.jinf.2018.09.005)
Supplement: Supplementary file 3 [file mmc3.xlsx]

## Sheet: Table S2 Ndx_vs_Npre_EdgeR.DE_r
Table S2 Differentially expressed genes during P. vivax infection in Malaria Naïve
Genes	logFC	logCPM	LR	PValue	FDR	302N-Dx	341S-Pre	317N-Dx	324S-Pre	314N-Dx	302N-Pre	319N-Dx	306N-Dx	301S-Pre	310N-Dx	302S-Dx	317N-Pre	375S-Pre	319N-Pre	324S-Dx	327S-Pre	327S-Dx	341S-Dx	301S-Dx	310N-Pre	314N-Pre	306N-Pre	375S-Dx	302S-Pre	hgnc_symbol	ensembl_gene_id
ENSG00000131203.12	5.79165	7.38454	36.2593	1.72734e-09	6.95092e-07	426.188	0	367.635	3.86081	1369.64	5.73647	172.847	605.869	22.0075	133.142	24.0258	2.65617	7.1444	5.25945	592.107	22.039	275.286	119.03	62.5404	5.79988	0.747029	67.8984	24.9952	22.488	IDO1	ENSG00000131203
ENSG00000253838.1	5.76057	2.0722	51.7541	6.29044e-13	1.18127e-09	3.22869	0	6.50681	0	21.0419	0	0	21.2247	0.880298	3.32854	3.00322	0	0.793822	0	0	0	0	0	4.46717	0	0	0	0	0.956938		ENSG00000253838
ENSG00000169245.5	5.44771	5.45863	43.6847	3.85776e-11	3.62222e-08	100.09	0	71.5749	4.63297	338.583	3.44188	133.339	123.489	0	79.885	9.00967	1.32809	1.58764	1.16877	278.639	1.10195	61.1747	18.9366	22.3359	0.966647	0.747029	56.2284	4.99904	0	CXCL10	ENSG00000169245
ENSG00000169248.12	5.34426	1.84663	39.7134	2.94103e-10	1.84097e-07	0	1.24013	3.2534	0	26.7806	0	2.46924	5.78855	0	0	0	0	0	0	5.80497	0	0	0	0	0	0	0	0	0	CXCL11	ENSG00000169248
ENSG00000198785.4	5.11429	2.87142	87.792	7.27116e-21	6.1445e-17	22.6009	0	13.0136	0	80.3418	0.573647	0	13.5066	0	6.65708	3.00322	0	0.793822	0.584384	29.0248	0	0	16.2314	0	0	1.49406	0	2.49952	0.956938	GRIN3A	ENSG00000198785
ENSG00000138755.5	4.98677	2.74393	79.0572	6.03379e-19	2.3402e-15	6.45739	0	6.50681	2.31649	53.5612	0	2.46924	23.1542	0.880298	19.9712	0	0.664043	0.793822	0.584384	40.6348	0	6.11747	8.1157	8.93434	0	0	1.06091	0	0	CXCL9	ENSG00000138755
ENSG00000225492.6	4.77278	4.81034	34.102	5.22975e-09	1.76776e-06	80.7174	2.48025	61.8147	0	252.503	5.73647	34.5694	102.264	1.7606	93.1991	0	1.32809	0.793822	0.584384	52.2447	0	24.4699	21.6419	22.3359	2.89994	0	40.3147	0	0.478469	GBP1P1	ENSG00000225492
ENSG00000152284.4	4.5117	1.57339	21.8792	2.90359e-06	0.000268161	9.68608	0	0	0	5.7387	0	0	3.85904	0.880298	0	0	0	0	0	0	0	0	0	4.46717	0	0	0	0	0	TCF7L1	ENSG00000152284
ENSG00000152766.5	4.47186	6.83702	27.4932	1.5765e-07	2.89232e-05	280.896	3.72038	283.046	6.1773	592.999	44.7445	98.7698	299.075	0.880298	279.597	12.0129	3.98426	2.38147	4.67507	673.376	3.30585	269.168	137.967	17.8687	7.73318	2.98812	140.041	2.49952	4.30622	ANKRD22	ENSG00000152766
ENSG00000102794.9	4.41161	1.8435	30.9106	2.70196e-08	6.91908e-06	0	1.24013	6.50681	0	21.0419	0	0	1.92952	0	9.98562	0	0	0	0	5.80497	0	0	0	0	0	0	1.06091	0	0.478469	ACOD1	ENSG00000102794
ENSG00000100336.17	4.37634	4.29409	38.4739	5.54897e-10	3.02526e-07	54.8878	0	26.0272	1.54432	246.764	2.86823	27.1617	19.2952	0.880298	53.2566	0	1.32809	0.793822	2.92192	81.2696	1.10195	24.4699	43.2837	0	0.966647	0	5.30456	0	0	APOL4	ENSG00000100336
ENSG00000163016.9	4.20286	1.54688	18.9965	1.30957e-05	0.000909112	0	0	3.2534	0	9.5645	0	0	3.85904	0	0	0	0	0	0	5.80497	0	0	0	0	0	0	0	0	0	ALMS1P1	ENSG00000163016
ENSG00000151364.16	4.19904	1.4901	17.3472	3.11363e-05	0.00178992	6.45739	0	0	0	5.7387	0	0	0	0	3.32854	0	0	0	0	0	1.10195	0	0	0	0	0	0	0	0	KCTD14	ENSG00000151364
ENSG00000172403.10	4.12128	1.90638	23.8199	1.05782e-06	0.000126795	6.45739	0	3.2534	0	11.4774	0	2.46924	1.92952	1.7606	0	3.00322	0.664043	0	0	5.80497	2.2039	6.11747	2.70523	0	0	0	0	7.49857	0.478469	SYNPO2	ENSG00000172403
ENSG00000165949.12	4.09804	4.75325	11.4316	0.000722068	0.0183238	38.7443	1.24013	45.5477	0	86.0805	210.528	32.1002	9.64759	0.880298	93.1991	0	1.32809	1.58764	0.584384	11.6099	1.10195	0	37.8733	0	1.93329	0	4.24365	4.99904	0	IFI27	ENSG00000165949
ENSG00000189325.6	3.95881	1.43508	13.6533	0.000219858	0.00778753	6.45739	0	0	0	0	0	4.93849	0	0	0	0	0	0	0	5.80497	0	0	0	0	0	0	0	0	0	C6orf222	ENSG00000189325
ENSG00000269899.1	3.93423	1.43248	13.5622	0.000230787	0.00800932	3.22869	0	3.2534	0	0	0	4.93849	0	0	0	0	0	0	0	0	1.10195	0	0	0	0	0	0	0	0		ENSG00000269899
ENSG00000078081.7	3.88042	4.74845	24.8312	6.25767e-07	8.46088e-05	29.0583	1.24013	74.8283	2.31649	204.68	6.31012	22.2232	71.3922	5.28179	39.9425	3.00322	3.32021	1.58764	0.584384	290.248	3.30585	30.5873	24.3471	13.4015	1.93329	0.747029	33.9492	7.49857	1.43541	LAMP3	ENSG00000078081
ENSG00000158714.10	3.78729	4.40737	78.7855	6.92327e-19	2.3402e-15	77.4887	3.72038	42.2942	0.772162	162.596	4.01553	12.3462	73.3217	2.64089	89.8706	0	1.32809	0.793822	2.33754	58.0497	3.30585	24.4699	35.168	13.4015	5.79988	4.48218	14.8528	0	0.478469	SLAMF8	ENSG00000158714
ENSG00000185338.4	3.7655	4.0837	70.0383	5.81649e-17	1.63841e-13	58.1165	1.24013	26.0272	0.772162	101.384	3.44188	22.2232	88.7578	0	16.6427	0	0.664043	1.58764	3.5063	98.6845	2.2039	67.2921	24.3471	13.4015	1.93329	1.49406	12.731	2.49952	0.478469	SOCS1	ENSG00000185338
ENSG00000237980.1	3.73567	1.54516	16.3874	5.16271e-05	0.0025588	3.22869	0	3.2534	0	3.8258	0.573647	7.40773	0	0	0	0	0	0	0	5.80497	0	0	0	0	0	0	0	0	0		ENSG00000237980
ENSG00000226004.1	3.71373	2.25171	39.7611	2.87002e-10	1.84097e-07	16.1435	0	6.50681	0	26.7806	1.72094	2.46924	5.78855	0	13.3142	0	0	0	0	11.6099	0	6.11747	8.1157	0	0	0	3.18274	0	0		ENSG00000226004
ENSG00000272369.1	3.70614	1.6469	17.1484	3.45694e-05	0.00192824	3.22869	0	3.2534	0	13.3903	0	0	0	0	0	0	0	0	0.584384	5.80497	0	6.11747	0	0	0	0	0	0	0.478469		ENSG00000272369
ENSG00000183347.14	3.68529	2.5967	36.1552	1.82216e-09	7.16194e-07	22.6009	0	22.7738	0	15.3032	2.29459	2.46924	19.2952	0.880298	13.3142	0	0.664043	1.58764	0	11.6099	0	0	16.2314	4.46717	0	0	5.30456	0	2.39235	GBP6	ENSG00000183347
ENSG00000180172.7	3.66219	1.48532	12.3303	0.000445656	0.0128753	0	0	3.2534	0.772162	5.7387	0	0	1.92952	0.880298	0	0	0	0	0	0	0	0	0	0	0	0	0	0	0	RPS12P23	ENSG00000180172
ENSG00000010030.13	3.61245	4.53515	24.4258	7.72291e-07	0.000100292	83.9461	2.48025	52.0545	2.31649	99.4708	15.4885	51.8541	54.0265	1.7606	39.9425	0	2.65617	1.58764	4.67507	110.294	8.8156	48.9397	59.5152	4.46717	0	0.747029	48.802	4.99904	0	ETV7	ENSG00000010030
ENSG00000197646.7	3.59823	3.53586	16.6561	4.48053e-05	0.00233001	29.0583	6.20064	29.2806	0	55.4741	14.9148	4.93849	42.4494	1.7606	23.2998	6.00645	0.664043	3.96911	0.584384	29.0248	2.2039	0	32.4628	8.93434	0	0	13.7919	0	0.478469	PDCD1LG2	ENSG00000197646
ENSG00000253915.1	3.57433	1.40136	10.4447	0.00123002	0.0256967	3.22869	0	3.2534	0	0	0	2.46924	0	0	0	0	0	0.793822	0	0	0	0	0	0	0	0	0	0	0	MAPRE1P1	ENSG00000253915
ENSG00000171631.14	3.55407	2.06171	27.284	1.75655e-07	3.09934e-05	0	1.24013	22.7738	0.772162	5.7387	1.72094	0	7.71807	0.880298	9.98562	0	0	0.793822	0	11.6099	1.10195	0	5.41047	0	0.966647	0	0	0	0.956938	P2RY6	ENSG00000171631
ENSG00000214653.4	3.52815	1.45837	10.8517	0.00098705	0.0223268	3.22869	0	0	0	0	0	2.46924	3.85904	0.880298	0	0	0	0	0	0	1.10195	0	0	0	0	0	0	0	0	HNRNPA3P3	ENSG00000214653
ENSG00000237484.5	3.51288	1.45622	10.1233	0.0014641	0.0292145	3.22869	0	3.2534	0	0	0	0	0	0	3.32854	0	0	0.793822	0	0	0	0	0	0	0	0	0	2.49952	0.478469	LINC01684	ENSG00000237484
ENSG00000186417.13	3.50419	1.5462	15.3586	8.89141e-05	0.0039236	0	0	3.2534	0	5.7387	0	2.46924	1.92952	0	6.65708	0	0	0	0	0	0	0	0	0	0	0	1.06091	0	0	GLDN	ENSG00000186417
ENSG00000279296.1	3.48734	1.4877	13.3649	0.000256377	0.00861329	3.22869	0	3.2534	0	1.9129	0.573647	4.93849	1.92952	0	0	0	0	0	0	0	0	0	0	0	0	0	0	0	0	PRAL	ENSG00000279296
ENSG00000159189.11	3.44446	1.99219	27.7582	1.37467e-07	2.58026e-05	6.45739	0	6.50681	0	11.4774	2.29459	2.46924	1.92952	0	16.6427	0	0	0	0.584384	5.80497	0	0	13.5262	0	0	0	0	0	0	C1QC	ENSG00000159189
ENSG00000174944.8	3.38315	6.80724	26.55	2.5681e-07	4.13366e-05	213.094	27.2828	149.657	27.0257	591.086	28.6823	74.0773	256.626	34.3316	123.156	3.00322	5.97639	19.0517	7.59699	835.916	26.4468	226.346	146.083	138.482	13.5331	13.4465	131.553	14.9971	10.5263	P2RY14	ENSG00000174944
ENSG00000239948.2	3.36993	1.4571	10.0631	0.00151271	0.0297976	0	0	0	0.772162	3.8258	0	2.46924	1.92952	0	0	0	0	0	0	0	1.10195	0	0	0	0	0	0	0	0	RN7SL368P	ENSG00000239948
ENSG00000267541.1	3.36604	1.66936	12.3902	0.000431583	0.01249	0	0	3.2534	0.772162	1.9129	0	9.87698	0	0.880298	0	3.00322	0	0	0	0	0	0	2.70523	0	0	0.747029	0	4.99904	0.478469	MTCO2P2	ENSG00000267541
ENSG00000233406.5	3.35005	1.43289	9.95889	0.00160075	0.0309899	0	0	3.2534	0	1.9129	0	0	3.85904	0	0	3.00322	0	0	0	0	0	0	0	0	0	0	0	0	0		ENSG00000233406
ENSG00000120217.13	3.34427	7.12147	16.3911	5.15269e-05	0.0025588	180.807	89.2892	260.272	12.3546	738.379	180.125	88.8928	353.102	22.0075	186.398	27.029	8.63256	30.1653	3.5063	592.107	26.4468	244.699	211.008	75.9419	13.5331	20.1698	198.391	19.9962	30.622	CD274	ENSG00000120217
ENSG00000259915.2	3.30448	1.45759	8.98797	0.00271763	0.045122	3.22869	0	0	0.772162	0	0	2.46924	1.92952	0.880298	0	0	0	0	0	0	0	0	0	0	0	0	0	2.49952	0		ENSG00000259915
ENSG00000251050.1	3.26554	1.42626	8.84442	0.00293986	0.0474108	0	0	0	0	1.9129	0	4.93849	0	0	0	0	0	0	0	0	1.10195	0	0	0	0	0	0	0	0.478469		ENSG00000251050
ENSG00000137959.15	3.25622	7.76297	16.6142	4.58065e-05	0.00234599	432.645	27.2828	683.215	34.7473	780.463	729.679	291.371	397.481	22.8878	439.367	15.0161	41.1707	15.8764	19.2847	580.497	9.91755	232.464	335.449	80.4091	20.2996	15.6876	181.416	24.9952	16.2679	IFI44L	ENSG00000137959
ENSG00000233057.1	3.22982	1.49044	11.5605	0.000673664	0.0173826	0	0	6.50681	0	1.9129	0	2.46924	1.92952	0	3.32854	0	0	0	0	0	0	0	0	0	0	0	1.06091	0	0	EEF1A1P14	ENSG00000233057
ENSG00000179331.2	3.22659	1.79641	15.5206	8.1609e-05	0.00367806	0	1.24013	3.2534	0	11.4774	0.573647	0	3.85904	0	3.32854	0	0	0.793822	0	17.4149	0	0	2.70523	0	0.966647	0	0	2.49952	0	RAB39A	ENSG00000179331
ENSG00000134321.11	3.22556	8.36619	18.0722	2.12688e-05	0.00135647	778.115	54.5656	888.179	44.7854	1314.16	793.927	400.018	582.714	37.8528	419.396	27.029	49.8032	29.3714	24.5441	1201.63	19.8351	379.283	481.532	174.22	20.2996	31.3752	416.939	39.9923	11.9617	RSAD2	ENSG00000134321
ENSG00000149131.15	3.17589	7.53981	20.8999	4.83932e-06	0.000413078	387.443	33.4834	309.073	10.8103	910.54	306.327	266.678	443.789	18.4863	292.912	42.0451	17.2651	11.1135	23.3754	481.812	27.5487	318.108	348.975	165.285	17.3997	14.9406	249.315	19.9962	11.4833	SERPING1	ENSG00000149131
ENSG00000117228.9	3.13655	9.5413	22.4868	2.11588e-06	0.000210939	1594.98	130.213	1512.83	83.3935	3557.99	669.446	733.366	1651.67	84.5086	1224.9	168.181	67.7324	96.8463	106.942	2989.56	78.2384	838.093	762.876	482.455	88.9316	56.7742	1059.85	167.468	62.6794	GBP1	ENSG00000117228
ENSG00000162772.16	3.057	4.20937	31.5067	1.98758e-08	5.33207e-06	38.7443	7.44076	32.534	3.08865	126.251	6.88376	44.4464	36.6608	3.52119	39.9425	6.00645	1.99213	0.793822	6.42822	110.294	3.30585	36.7048	21.6419	0	2.89994	3.73515	19.0964	4.99904	1.91388	ATF3	ENSG00000162772
ENSG00000237989.1	3.05661	1.56356	8.7308	0.00312879	0.049282	3.22869	0	3.2534	0	1.9129	0.573647	2.46924	0	1.7606	0	3.00322	0	0	0	0	0	6.11747	0	0	0	0	0	0	0.478469	LINC01679	ENSG00000237989
ENSG00000108387.14	3.01789	4.50818	22.5782	2.0176e-06	0.000205418	35.5156	2.48025	58.5613	3.86081	191.29	17.2094	4.93849	44.3789	2.64089	69.8993	0	1.99213	0	1.75315	104.489	4.4078	12.2349	78.4518	8.93434	5.79988	3.73515	13.7919	2.49952	0.956938	2004-09-01	ENSG00000108387
ENSG00000279423.1	2.99542	1.94972	13.8316	0.000199941	0.00722053	9.68608	0	0	0.772162	1.9129	1.14729	2.46924	7.71807	1.7606	0	3.00322	0	0.793822	0.584384	0	4.4078	0	5.41047	4.46717	0	0	0	2.49952	0.956938		ENSG00000279423
ENSG00000169627.7	2.97952	1.68819	10.6543	0.00109816	0.0238561	6.45739	0	3.2534	1.54432	0	0.573647	2.46924	3.85904	0	0	0	0.664043	0	0	0	1.10195	0	2.70523	0	0	0	0	4.99904	0.478469	BOLA2B	ENSG00000169627
ENSG00000270276.2	2.97139	1.68609	13.2384	0.000274275	0.00903611	0	1.24013	9.76021	0	5.7387	0.573647	2.46924	0	0	3.32854	0	1.32809	0.793822	0	0	1.10195	0	0	0	0	0	0	0	0.478469	HIST2H4B	ENSG00000270276
ENSG00000255823.4	2.95528	2.30122	12.1575	0.000488918	0.0137263	0	0	0	0.772162	1.9129	0	4.93849	5.78855	0.880298	6.65708	3.00322	0	19.0517	0.584384	5.80497	0	12.2349	0	0	0	0.747029	0	17.4967	0	MTRNR2L8	ENSG00000255823
ENSG00000224389.8	2.94306	1.90271	11.2891	0.000779646	0.0189594	6.45739	2.48025	6.50681	0	0	0	0	3.85904	0	3.32854	0	0	5.55676	0	0	1.10195	0	5.41047	0	0	0.747029	1.06091	2.49952	1.43541	C4B	ENSG00000224389
ENSG00000159871.14	2.9425	1.51692	8.86792	0.00290226	0.0470288	3.22869	0	0	0	1.9129	0	0	1.92952	0	6.65708	0	0	0	0	5.80497	1.10195	0	0	0	0	0.747029	0	0	0	LYPD5	ENSG00000159871
ENSG00000226964.1	2.92483	2.03674	16.2353	5.59408e-05	0.00270904	3.22869	3.72038	9.76021	0	3.8258	1.72094	4.93849	1.92952	1.7606	6.65708	0	0.664043	3.17529	0	0	1.10195	0	0	4.46717	0.966647	0	0	2.49952	1.91388	RHEBP2	ENSG00000226964
ENSG00000177807.8	2.88216	1.68602	12.8202	0.000342895	0.0106924	0	0	9.76021	0.772162	7.6516	0	0	1.92952	0	3.32854	0	0.664043	0.793822	0.584384	0	0	0	0	0	0	0.747029	0	0	0.478469	KCNJ10	ENSG00000177807
ENSG00000164509.13	2.86819	1.95798	21.7164	3.16084e-06	0.000287212	3.22869	0	0	1.54432	21.0419	0.573647	2.46924	7.71807	0.880298	0	0	0	0	0	5.80497	0	0	0	0	0	0.747029	3.18274	0	0.478469	IL31RA	ENSG00000164509
ENSG00000154451.14	2.86114	10.3058	24.2233	8.57899e-07	0.000105835	2570.04	285.229	2088.69	149.799	4556.53	721.074	1121.04	3401.74	183.102	2083.67	252.271	154.058	168.29	181.743	4893.59	131.132	1804.65	1587.97	1130.19	182.696	161.358	2499.51	332.436	151.675	GBP5	ENSG00000154451
ENSG00000168062.9	2.84605	5.88935	18.8317	1.42777e-05	0.000969109	154.977	8.68089	94.3487	3.08865	227.635	70.5586	86.4236	152.432	6.16209	73.2279	27.029	5.31234	6.35058	10.5189	226.394	4.4078	146.819	116.325	58.0732	6.76653	4.48218	143.223	14.9971	1.43541	BATF2	ENSG00000168062
ENSG00000128342.4	2.84381	1.48846	8.87663	0.00288845	0.0469401	0	0	0	0	5.7387	0	0	3.85904	0	3.32854	0	0	0	0	0	0	0	0	0	0	0	1.06091	0	0	LIF	ENSG00000128342
ENSG00000173369.15	2.83457	2.99566	42.5902	6.74967e-11	5.70381e-08	38.7443	2.48025	13.0136	2.31649	22.9548	8.03106	0	11.5771	0	19.9712	0	0.664043	0	0.584384	34.8298	0	6.11747	45.989	0	2.89994	2.24109	0	4.99904	1.43541	C1QB	ENSG00000173369
ENSG00000198959.11	2.82152	3.76647	47.5603	5.33385e-12	7.51228e-09	41.973	2.48025	26.0272	5.40513	40.1709	6.88376	17.2847	50.1675	1.7606	36.6139	21.0226	4.6483	0.793822	2.92192	11.6099	1.10195	18.3524	59.5152	4.46717	0.966647	1.49406	16.9746	4.99904	1.43541	TGM2	ENSG00000198959
ENSG00000122877.15	2.77062	3.94649	31.6004	1.89386e-08	5.16261e-06	83.9461	6.20064	3.2534	8.49378	15.3032	4.01553	108.647	57.8855	0.880298	26.6283	3.00322	6.64043	1.58764	22.791	23.2199	4.4078	0	8.1157	0	0	1.49406	10.6091	0	2.39235	EGR2	ENSG00000122877
ENSG00000166278.14	2.74065	2.34335	26.0913	3.25641e-07	4.95825e-05	6.45739	1.24013	13.0136	0.772162	9.5645	2.86823	7.40773	7.71807	0	13.3142	6.00645	0.664043	0	1.16877	11.6099	0	0	13.5262	4.46717	0	0	3.18274	0	1.43541	C2	ENSG00000166278
ENSG00000231528.2	2.72479	2.04651	18.0409	2.16211e-05	0.00136861	3.22869	0	6.50681	0	13.3903	1.14729	2.46924	9.64759	0	0	3.00322	0	0.793822	0.584384	0	0	6.11747	8.1157	4.46717	0	0	3.18274	2.49952	0.478469	FAM225A	ENSG00000231528
ENSG00000175643.8	2.70428	3.0205	18.0118	2.19535e-05	0.00138446	22.6009	0	16.267	2.31649	57.387	4.01553	7.40773	21.2247	3.52119	3.32854	3.00322	1.32809	1.58764	2.33754	11.6099	0	0	8.1157	0	0.966647	0	10.6091	0	2.39235	RMI2	ENSG00000175643
ENSG00000204652.6	2.70187	2.08328	14.0545	0.000177584	0.00668966	3.22869	0	9.76021	0	0	0	9.87698	0	0	6.65708	15.0161	0.664043	1.58764	0.584384	11.6099	1.10195	0	0	0	0.966647	1.49406	0	4.99904	3.34928	RPS26P8	ENSG00000204652
ENSG00000129173.12	2.69617	1.77928	14.0469	0.000178308	0.00668966	6.45739	1.24013	6.50681	0	5.7387	2.86823	2.46924	0	0.880298	6.65708	0	0	0	0.584384	0	0	0	2.70523	0	0	0	0	0	0	E2F8	ENSG00000129173
ENSG00000188820.12	2.66816	6.18934	37.9193	7.37319e-10	3.77619e-07	190.493	14.8815	117.123	21.6205	447.619	30.4033	128.401	179.445	14.9651	159.77	21.0226	25.8977	19.8456	27.466	208.979	20.937	30.5873	86.5675	49.1389	21.2662	17.9287	57.2893	12.4976	12.9187	CALHM6	ENSG00000188820
ENSG00000002726.20	2.6466	2.16298	15.1271	0.000100511	0.00428972	0	0	0	3.08865	22.9548	0	0	7.71807	0.880298	6.65708	0	0	0	0	0	0	0	16.2314	0	0.966647	2.98812	1.06091	0	1.43541	AOC1	ENSG00000002726
ENSG00000140105.17	2.63727	9.73146	33.4318	7.38081e-09	2.30629e-06	1578.83	155.016	1418.48	210.8	3531.21	326.405	975.352	1933.38	304.583	1451.24	366.393	160.034	296.096	234.922	3117.27	119.011	746.331	808.865	1098.92	215.562	135.959	929.36	437.416	213.876	WARS	ENSG00000140105
ENSG00000198829.6	2.62571	2.52788	25.5289	4.35812e-07	6.26367e-05	16.1435	1.24013	6.50681	0.772162	13.3903	1.14729	2.46924	5.78855	0.880298	26.6283	0	0.664043	4.76293	1.16877	11.6099	1.10195	12.2349	13.5262	0	3.86659	0.747029	3.18274	0	0.956938	SUCNR1	ENSG00000198829
ENSG00000115155.16	2.61931	2.79914	15.6609	7.5776e-05	0.00347071	25.8296	1.24013	9.76021	0.772162	9.5645	16.6358	2.46924	7.71807	2.64089	46.5996	0	1.32809	0	1.16877	0	0	6.11747	16.2314	4.46717	0	0	2.12183	0	0.478469	OTOF	ENSG00000115155
ENSG00000263563.5	2.61224	2.06619	14.4149	0.000146636	0.00572354	0	1.24013	3.2534	1.54432	5.7387	0	0	13.5066	0	9.98562	3.00322	0	1.58764	0	5.80497	0	0	10.8209	0	0.966647	2.98812	0	4.99904	0		ENSG00000263563
ENSG00000163814.7	2.56733	2.09511	15.3245	9.05355e-05	0.00397439	3.22869	0	6.50681	0	11.4774	2.29459	2.46924	1.92952	0	6.65708	3.00322	0.664043	0.793822	0.584384	0	4.4078	0	2.70523	0	0	0	1.06091	0	4.30622	CDCP1	ENSG00000163814
ENSG00000137965.10	2.56685	7.91631	17.4567	2.93923e-05	0.001709	374.529	68.207	592.119	55.5957	707.773	541.523	567.926	403.269	41.374	465.996	51.0548	64.4122	26.1961	53.1789	743.036	33.0585	299.756	302.986	178.687	27.0661	44.0747	292.812	82.4842	36.8421	IFI44	ENSG00000137965
ENSG00000241612.1	2.55409	1.84297	11.0141	0.000904196	0.0210784	6.45739	2.48025	6.50681	0.772162	5.7387	0	2.46924	1.92952	1.7606	0	0	0	0	0.584384	0	0	6.11747	0	0	0	0	3.18274	0	1.43541		ENSG00000241612
ENSG00000265531.3	2.54113	4.95647	18.6599	1.56234e-05	0.00103912	61.3452	13.6414	55.3079	2.31649	156.858	47.6127	51.8541	98.4054	6.16209	19.9712	15.0161	5.31234	4.76293	2.33754	63.8547	2.2039	55.0572	32.4628	26.803	2.89994	8.96435	59.4111	24.9952	7.17704	FCGR1CP	ENSG00000265531
ENSG00000255221.3	2.53483	2.95245	13.8718	0.000195713	0.00711343	19.3722	2.48025	13.0136	0	36.3451	16.0621	7.40773	5.78855	0.880298	13.3142	0	0.664043	2.38147	0	5.80497	1.10195	12.2349	27.0523	0	0.966647	1.49406	5.30456	0	0.478469	CARD17	ENSG00000255221
ENSG00000244086.1	2.53357	1.95169	12.1615	0.000487869	0.0137263	0	1.24013	3.2534	1.54432	1.9129	0	7.40773	3.85904	0.880298	9.98562	6.00645	0.664043	0.793822	1.75315	0	2.2039	0	0	0	0	0	1.06091	4.99904	0.478469	RPS20P35	ENSG00000244086
ENSG00000260290.2	2.50562	1.9384	11.8194	0.000586165	0.0157751	0	0	6.50681	0.772162	3.8258	0	4.93849	3.85904	1.7606	6.65708	6.00645	0	0.793822	1.75315	0	0	6.11747	0	8.93434	0.966647	0	1.06091	2.49952	0.478469		ENSG00000260290
ENSG00000005189.19	2.49774	1.90107	12.4663	0.00041437	0.012308	6.45739	4.96051	6.50681	0.772162	3.8258	0	2.46924	1.92952	0.880298	6.65708	0	0.664043	0	2.33754	0	1.10195	0	0	0	0	0.747029	0	0	0.956938	REXO5	ENSG00000005189
ENSG00000129244.8	2.4917	1.76288	8.79342	0.00302319	0.0480398	3.22869	1.24013	3.2534	0	1.9129	0	0	1.92952	0	9.98562	3.00322	0.664043	2.38147	0	5.80497	0	0	2.70523	0	0	0	2.12183	0	0.478469	ATP1B2	ENSG00000129244
ENSG00000203666.12	2.47748	4.07032	14.0152	0.000181343	0.00676574	25.8296	7.44076	16.267	6.1773	95.645	11.4729	22.2232	30.8723	4.40149	49.9281	3.00322	5.31234	9.52587	3.5063	81.2696	5.50975	18.3524	21.6419	8.93434	1.93329	2.98812	19.0964	0	8.61244	EFCAB2	ENSG00000203666
ENSG00000256948.1	2.47291	1.83717	10.9876	0.00091722	0.0212194	0	0	3.2534	0	9.5645	0.573647	2.46924	5.78855	0	0	0	0	0.793822	0.584384	5.80497	1.10195	0	5.41047	8.93434	0	0	2.12183	0	0		ENSG00000256948
ENSG00000197301.7	2.46599	1.73229	9.70864	0.00183404	0.033988	3.22869	0	0	0	13.3903	1.14729	2.46924	0	0	0	0	0	0	0.584384	5.80497	0	0	2.70523	0	0	0	1.06091	0	0.956938		ENSG00000197301
ENSG00000136514.2	2.44686	4.90972	19.9533	7.93549e-06	0.000623804	54.8878	9.92102	68.3215	9.26594	139.642	66.543	41.9772	42.4494	2.64089	83.2135	18.0193	5.97639	4.76293	4.67507	110.294	4.4078	30.5873	51.3994	31.2702	14.4997	5.2292	18.0355	4.99904	6.69857	RTP4	ENSG00000136514
ENSG00000002549.12	2.43174	7.72631	23.3585	1.3445e-06	0.000152506	293.811	32.2433	614.893	50.9627	1000.45	106.698	234.578	553.772	38.7331	223.012	69.0742	81.6773	31.7529	40.9069	847.525	25.3448	165.172	121.736	218.891	38.6659	29.8812	424.365	79.9847	38.756	LAP3	ENSG00000002549
ENSG00000272196.2	2.42441	2.18761	13.9008	0.000192717	0.00703479	6.45739	2.48025	0	1.54432	21.0419	2.86823	2.46924	3.85904	0.880298	0	0	0	0.793822	0	17.4149	1.10195	0	8.1157	0	0	0.747029	2.12183	4.99904	0	HIST2H2AA4	ENSG00000272196
ENSG00000168899.4	2.423	5.83857	25.8909	3.61276e-07	5.3095e-05	116.233	8.68089	84.5885	12.3546	340.496	29.8296	74.0773	179.445	15.8454	106.513	27.029	12.6168	12.7012	16.3627	116.099	18.7331	61.1747	64.9256	44.6717	25.1328	8.96435	93.3603	9.99809	15.311	VAMP5	ENSG00000168899
ENSG00000124785.8	2.40278	2.40003	17.6648	2.63455e-05	0.00157338	9.68608	0	6.50681	1.54432	15.3032	2.29459	7.40773	0	0	6.65708	0	1.99213	2.38147	1.16877	46.4398	1.10195	12.2349	5.41047	0	0.966647	1.49406	0	2.49952	1.43541	NRN1	ENSG00000124785
ENSG00000136982.5	2.39625	1.86947	13.6599	0.000219078	0.00777866	0	0	6.50681	0.772162	5.7387	1.72094	7.40773	1.92952	0	9.98562	0	1.99213	0	0.584384	5.80497	0	0	0	0	0.966647	0	0	2.49952	0	DSCC1	ENSG00000136982
ENSG00000111247.14	2.39617	2.1344	15.3281	9.03643e-05	0.00397439	6.45739	1.24013	3.2534	1.54432	0	1.14729	4.93849	7.71807	0.880298	19.9712	3.00322	0.664043	0	2.33754	0	1.10195	0	8.1157	0	0	0	2.12183	0	1.91388	RAD51AP1	ENSG00000111247
ENSG00000108691.9	2.37867	2.1593	13.9605	0.000186688	0.00691064	12.9148	7.44076	3.2534	1.54432	0	0.573647	12.3462	7.71807	0	0	0	0	0	1.16877	0	7.71365	0	0	0	0	0.747029	4.24365	0	0.478469	CCL2	ENSG00000108691
ENSG00000171320.14	2.37824	1.87251	11.8125	0.000588352	0.0157837	0	0	3.2534	0.772162	3.8258	2.29459	2.46924	1.92952	0.880298	19.9712	0	0.664043	0	0	0	0	0	8.1157	0	1.93329	0	0	0	0	ESCO2	ENSG00000171320
ENSG00000162654.8	2.36018	8.65291	27.4748	1.59154e-07	2.89232e-05	761.972	73.1675	657.188	76.444	1771.35	219.133	466.687	955.111	90.6707	565.852	105.113	96.9502	71.444	109.28	1567.34	74.9326	581.159	405.785	379.71	92.7981	88.1494	595.172	157.47	53.5885	GBP4	ENSG00000162654
ENSG00000187608.8	2.3468	6.3812	17.4756	2.91016e-05	0.0017078	129.148	27.2828	211.471	21.6205	290.761	95.799	269.148	165.939	15.8454	143.127	12.0129	31.8741	12.7012	34.4786	191.564	20.937	73.4096	124.441	53.6061	10.6331	17.1817	165.502	9.99809	14.8325	ISG15	ENSG00000187608
ENSG00000260943.1	2.32688	4.46486	14.4579	0.000143329	0.00564662	64.5739	6.20064	52.0545	1.54432	154.945	14.3412	12.3462	55.956	1.7606	16.6427	6.00645	13.2809	12.7012	2.33754	81.2696	7.71365	12.2349	27.0523	4.46717	3.86659	4.48218	31.8274	4.99904	3.82775	LINC02555	ENSG00000260943
ENSG00000134326.11	2.31654	6.4031	14.4337	0.000145183	0.00567995	174.35	40.9242	211.471	20.0762	252.503	189.877	118.524	175.586	7.92268	139.799	18.0193	27.2258	17.4641	18.7003	325.078	5.50975	103.997	108.209	44.6717	9.66647	13.4465	150.65	32.4938	10.0479	CMPK2	ENSG00000134326
ENSG00000126709.14	2.30917	7.08926	23.1843	1.47193e-06	0.000159468	209.865	78.128	344.861	42.4689	344.322	189.877	316.063	318.37	29.0498	179.741	36.0387	29.2179	37.3097	47.9195	388.933	37.4663	183.524	251.587	120.614	24.1662	29.8812	175.051	44.9914	25.8373	IFI6	ENSG00000126709
ENSG00000111331.12	2.27705	8.29396	14.9676	0.000109375	0.00455308	639.282	89.2892	666.948	69.4946	1161.13	791.633	266.678	694.626	65.1421	322.868	45.0484	91.6379	74.6193	45.5819	1131.97	19.8351	330.343	478.826	178.687	39.6325	56.7742	357.528	124.976	37.3206	OAS3	ENSG00000111331
ENSG00000185499.16	2.26764	2.32822	19.9704	7.86492e-06	0.000621145	3.22869	1.24013	6.50681	0	5.7387	2.29459	9.87698	21.2247	0.880298	9.98562	6.00645	1.32809	1.58764	0.584384	0	1.10195	0	2.70523	0	0	2.24109	4.24365	0	0.956938	MUC1	ENSG00000185499
ENSG00000131979.18	2.26466	7.61261	29.0829	6.93455e-08	1.60549e-05	348.699	52.0853	341.607	64.8616	967.927	107.846	298.779	356.961	55.4588	342.84	96.1032	47.147	38.1035	80.0606	563.082	50.6897	299.756	275.934	98.2778	64.7654	61.2564	197.33	54.9895	78.4689	GCH1	ENSG00000131979
ENSG00000143476.17	2.2643	2.23821	15.7719	7.14574e-05	0.0032818	19.3722	0	9.76021	1.54432	0	5.16282	4.93849	1.92952	0.880298	13.3142	0	0.664043	0	2.33754	0	0	12.2349	13.5262	0	0.966647	0	0	0	0.956938	DTL	ENSG00000143476
ENSG00000121797.9	2.26338	3.64534	13.9837	0.000184404	0.00686479	32.2869	8.68089	9.76021	3.86081	84.1676	5.73647	14.8155	15.4361	4.40149	9.98562	3.00322	6.64043	3.17529	4.67507	69.6596	4.4078	12.2349	29.7576	0	0.966647	2.98812	6.36548	0	4.30622	CCRL2	ENSG00000121797
ENSG00000138119.16	2.25292	6.39255	25.28	4.95825e-07	6.87434e-05	193.722	14.8815	182.191	15.4432	438.054	49.9073	49.3849	241.19	25.5286	169.756	51.0548	31.21	14.2888	33.3099	214.784	15.4273	85.6445	121.736	35.7374	21.2662	24.652	93.3603	42.4919	24.4019	MYOF	ENSG00000138119
ENSG00000188282.12	2.21288	3.3152	27.8079	1.33975e-07	2.58026e-05	32.2869	6.20064	22.7738	0.772162	38.258	8.6047	9.87698	19.2952	2.64089	26.6283	0	1.99213	0	3.5063	5.80497	3.30585	12.2349	10.8209	8.93434	2.89994	2.98812	13.7919	2.49952	4.30622	RUFY4	ENSG00000188282
ENSG00000235609.7	2.20014	1.94453	10.1481	0.00144452	0.028892	3.22869	0	6.50681	1.54432	7.6516	0.573647	2.46924	1.92952	0.880298	3.32854	0	0.664043	0	1.16877	5.80497	1.10195	12.2349	0	0	2.89994	0	0	0	1.43541		ENSG00000235609
ENSG00000223552.1	2.19981	2.33303	16.4306	5.04645e-05	0.00252338	16.1435	0	3.2534	0	21.0419	3.44188	2.46924	3.85904	0.880298	0	3.00322	1.99213	1.58764	0	11.6099	2.2039	6.11747	5.41047	4.46717	1.93329	1.49406	1.06091	2.49952	0.478469		ENSG00000223552
ENSG00000279392.1	2.19938	1.92963	9.25834	0.00234425	0.0406834	0	0	9.76021	1.54432	3.8258	1.14729	4.93849	1.92952	2.64089	3.32854	0	0.664043	0.793822	0	0	0	0	2.70523	0	0	1.49406	1.06091	0	2.39235		ENSG00000279392
ENSG00000150337.13	2.16065	7.3704	11.185	0.000824619	0.0197127	280.896	117.812	204.964	23.937	499.267	260.436	143.216	360.82	16.7257	203.041	81.0871	19.2572	57.1552	40.3225	568.887	38.5682	269.168	297.576	147.417	19.3329	24.652	407.391	62.488	50.2393	FCGR1A	ENSG00000150337
ENSG00000242571.1	2.15726	1.99524	8.88886	0.00286915	0.0466713	0	0	9.76021	2.31649	5.7387	0	2.46924	1.92952	0	3.32854	3.00322	0.664043	3.96911	1.16877	0	1.10195	0	2.70523	4.46717	0.966647	1.49406	0	0	1.43541	RPL21P11	ENSG00000242571
ENSG00000105967.15	2.15148	6.3252	23.2211	1.44403e-06	0.000157456	161.435	33.4834	217.978	27.0257	395.97	60.2329	64.2004	198.74	26.4089	106.513	45.0484	34.5302	34.1344	16.3627	243.809	9.91755	79.5271	86.5675	49.1389	37.6992	17.1817	86.9949	32.4938	24.8804	TFEC	ENSG00000105967
ENSG00000203812.2	2.14727	2.21098	9.93676	0.00162011	0.0312493	3.22869	3.72038	3.2534	1.54432	7.6516	1.72094	2.46924	3.85904	0.880298	6.65708	6.00645	0	3.96911	0	5.80497	2.2039	0	10.8209	4.46717	0	0.747029	3.18274	0	0.956938	HIST2H2AA3	ENSG00000203812
ENSG00000179304.16	2.14083	2.10657	9.72345	0.00181932	0.0337894	3.22869	2.48025	3.2534	0.772162	7.6516	0	7.40773	0	2.64089	3.32854	3.00322	0.664043	0.793822	1.75315	5.80497	2.2039	12.2349	5.41047	4.46717	0.966647	0.747029	1.06091	0	0.956938	FAM156B	ENSG00000179304
ENSG00000119917.13	2.11488	9.38611	13.6425	0.000221124	0.00778753	1317.31	367.078	1229.79	190.724	1912.9	1195.48	560.518	1346.8	157.573	941.977	105.113	207.181	188.136	104.605	2589.02	66.117	764.683	976.59	451.184	114.064	105.331	1182.92	212.459	80.8613	IFIT3	ENSG00000119917
ENSG00000225067.4	2.03915	2.3462	10.7474	0.00104424	0.0231246	3.22869	0	0	1.54432	9.5645	1.72094	14.8155	5.78855	3.52119	0	0	1.32809	0.793822	1.16877	5.80497	6.6117	0	0	0	1.93329	1.49406	0	9.99809	3.34928	RPL23AP2	ENSG00000225067
ENSG00000136960.12	2.03662	2.2361	11.911	0.000558033	0.0152118	3.22869	1.24013	6.50681	0.772162	11.4774	0	2.46924	11.5771	1.7606	0	3.00322	0.664043	3.17529	1.75315	11.6099	0	6.11747	0	0	0	2.24109	3.18274	2.49952	1.91388	ENPP2	ENSG00000136960
ENSG00000093009.9	2.03636	2.0665	11.0575	0.000883285	0.0207157	3.22869	1.24013	16.267	0	7.6516	2.86823	0	5.78855	0.880298	6.65708	0	0	0.793822	1.75315	0	1.10195	0	5.41047	0	0.966647	0	3.18274	0	0	CDC45	ENSG00000093009
ENSG00000020577.13	2.01927	4.1548	19.7685	8.74117e-06	0.000665471	48.4304	2.48025	45.5477	5.40513	89.9063	12.6202	27.1617	32.8018	5.28179	26.6283	0	6.64043	5.55676	5.84384	29.0248	3.30585	42.8223	5.41047	13.4015	7.73318	7.47029	33.9492	9.99809	4.78469	SAMD4A	ENSG00000020577
ENSG00000123610.4	2.01917	6.86028	20.9708	4.66346e-06	0.000400087	200.179	69.4471	289.553	39.3803	522.222	109.567	81.4851	233.472	24.6483	159.77	39.0419	43.8268	21.4332	23.3754	446.983	24.2429	220.229	170.43	98.2778	47.3657	39.5925	91.2385	22.4957	33.9713	TNFAIP6	ENSG00000123610
ENSG00000142731.10	2.01491	2.10216	10.4852	0.00120334	0.0253904	9.68608	0	0	2.31649	3.8258	2.29459	4.93849	0	0.880298	16.6427	3.00322	1.32809	0	1.75315	0	2.2039	0	2.70523	0	0	1.49406	0	2.49952	1.91388	PLK4	ENSG00000142731
ENSG00000145685.13	2.00064	5.5577	16.182	5.75398e-05	0.0027706	109.776	14.8815	65.0681	13.8989	241.025	66.543	29.6309	86.8283	21.1272	73.2279	18.0193	11.2887	11.9073	13.4408	185.759	14.3253	73.4096	56.8099	49.1389	7.73318	13.4465	56.2284	22.4957	17.7034	LHFPL2	ENSG00000145685
ENSG00000089127.12	1.99964	7.48668	15.282	9.25962e-05	0.00403489	290.583	45.8847	374.141	44.0132	537.525	466.949	266.678	383.974	83.6283	226.341	132.142	58.4358	56.3614	68.3729	470.202	34.1604	201.876	238.061	142.95	27.0661	51.545	160.198	49.9904	56.4594	OAS1	ENSG00000089127
ENSG00000088827.12	1.9968	5.20402	9.43559	0.00212815	0.0379809	48.4304	27.2828	61.8147	9.26594	141.555	184.141	44.4464	38.5904	2.64089	79.885	0	7.96851	10.3197	7.59699	23.2199	4.4078	30.5873	64.9256	8.93434	11.5998	7.47029	24.401	12.4976	5.26316	SIGLEC1	ENSG00000088827
ENSG00000133106.14	1.98656	7.50874	18.2736	1.91342e-05	0.00122961	368.071	50.8452	344.861	54.8235	510.744	367.134	321.002	351.172	44.8952	352.825	84.0903	55.1156	29.3714	67.7885	348.298	30.8546	281.403	286.755	134.015	44.4658	44.0747	270.533	57.489	52.1531	EPSTI1	ENSG00000133106
ENSG00000125730.16	1.98571	2.439	13.5488	0.000232439	0.00805012	3.22869	6.20064	9.76021	1.54432	19.129	2.29459	0	7.71807	0.880298	6.65708	9.00967	0.664043	0.793822	1.16877	0	2.2039	0	8.1157	0	0.966647	1.49406	4.24365	0	2.39235	C3	ENSG00000125730
ENSG00000138180.15	1.96343	2.29789	11.8274	0.000583655	0.0157578	6.45739	0	13.0136	0.772162	5.7387	5.16282	7.40773	0	0	9.98562	0	1.99213	0.793822	2.33754	11.6099	3.30585	0	13.5262	4.46717	0	0.747029	0	0	0.956938	CEP55	ENSG00000138180
ENSG00000139572.3	1.94693	3.45172	11.6666	0.000636319	0.0166477	16.1435	4.96051	32.534	1.54432	45.9096	29.8296	9.87698	17.3657	0	13.3142	6.00645	2.65617	3.17529	0.584384	5.80497	3.30585	12.2349	16.2314	0	6.76653	2.98812	7.42639	2.49952	0.956938	GPR84	ENSG00000139572
ENSG00000137831.14	1.9445	2.19207	10.362	0.00128636	0.0265456	9.68608	3.72038	3.2534	0.772162	1.9129	1.14729	0	3.85904	4.40149	19.9712	0	1.99213	0.793822	0.584384	5.80497	1.10195	0	2.70523	4.46717	1.93329	1.49406	1.06091	2.49952	0.478469	UACA	ENSG00000137831
ENSG00000134809.8	1.92573	4.665	13.0059	0.000310517	0.00992069	45.2017	9.92102	45.5477	2.31649	105.209	21.7986	41.9772	54.0265	7.04239	29.9569	15.0161	3.98426	9.52587	15.194	63.8547	12.1214	61.1747	48.6942	13.4015	9.66647	4.48218	49.8629	9.99809	5.74163	TIMM10	ENSG00000134809
ENSG00000161643.12	1.92031	2.38083	13.6382	0.000221632	0.00778753	0	0	6.50681	1.54432	9.5645	2.86823	2.46924	13.5066	0.880298	16.6427	6.00645	2.65617	0	0.584384	0	2.2039	0	8.1157	0	2.89994	0.747029	2.12183	4.99904	1.91388	SIGLEC16	ENSG00000161643
ENSG00000145365.10	1.90334	6.08353	19.5185	9.96281e-06	0.000735291	129.148	63.2465	117.123	25.4813	302.238	82.0315	74.0773	123.489	25.5286	86.542	39.0419	20.5853	30.9591	19.8691	243.809	22.039	36.7048	64.9256	67.0076	25.1328	23.1579	60.472	32.4938	36.8421	TIFA	ENSG00000145365
ENSG00000108679.12	1.8993	5.38396	26.0256	3.36913e-07	5.08407e-05	58.1165	18.6019	87.8419	16.9876	181.725	35.5661	66.6696	115.771	16.7257	49.9281	12.0129	11.2887	7.1444	30.9723	69.6596	18.7331	36.7048	89.2727	31.2702	10.6331	20.9168	42.4365	12.4976	21.5311	LGALS3BP	ENSG00000108679
ENSG00000185339.8	1.88144	3.44257	22.0535	2.65161e-06	0.000248988	32.2869	3.72038	9.76021	6.94946	24.8677	17.7831	19.754	15.4361	1.7606	49.9281	0	4.6483	3.17529	7.01261	17.4149	1.10195	12.2349	8.1157	4.46717	3.86659	1.49406	7.42639	4.99904	2.39235	TCN2	ENSG00000185339
ENSG00000116711.9	1.85668	3.01543	16.8496	4.04611e-05	0.0021572	6.45739	3.72038	32.534	3.86081	17.2161	7.45741	4.93849	21.2247	1.7606	9.98562	3.00322	3.32021	3.96911	3.5063	5.80497	3.30585	6.11747	10.8209	0	5.79988	2.98812	1.06091	2.49952	3.82775	PLA2G4A	ENSG00000116711
ENSG00000236565.3	1.85648	2.46689	12.243	0.000467011	0.0133102	6.45739	1.24013	13.0136	4.63297	9.5645	1.14729	7.40773	3.85904	1.7606	3.32854	6.00645	3.32021	3.17529	2.33754	0	6.6117	0	2.70523	0	0	1.49406	3.18274	2.49952	1.43541	HNRNPA3P5	ENSG00000236565
ENSG00000000971.15	1.85505	2.93233	16.7845	4.18737e-05	0.0022255	12.9148	1.24013	13.0136	5.40513	28.6935	2.86823	2.46924	5.78855	5.28179	13.3142	0	7.30447	4.76293	2.33754	5.80497	4.4078	0	16.2314	0	1.93329	4.48218	1.06091	7.49857	1.43541	CFH	ENSG00000000971
ENSG00000125148.6	1.83896	4.59761	16.9764	3.78466e-05	0.00206337	38.7443	0	74.8283	4.63297	89.9063	26.3878	41.9772	40.5199	8.80298	36.6139	21.0226	15.273	4.76293	16.9471	63.8547	13.2234	48.9397	48.6942	17.8687	8.69983	5.2292	19.0964	14.9971	4.78469	MT2A	ENSG00000125148
ENSG00000128284.19	1.83668	7.23345	85.3137	2.54599e-20	1.43433e-16	303.497	71.9274	266.779	49.4184	459.096	91.7835	264.209	301.005	63.3815	302.897	120.129	73.7088	46.0417	87.0732	191.564	92.5638	165.172	154.198	178.687	91.8315	64.2445	122.005	127.476	67.9426	APOL3	ENSG00000128284
ENSG00000188157.14	1.83286	2.57514	15.0042	0.00010727	0.00452111	19.3722	2.48025	9.76021	2.31649	7.6516	6.88376	9.87698	9.64759	0.880298	0	0	3.32021	3.17529	1.75315	5.80497	3.30585	12.2349	2.70523	4.46717	0	0.747029	3.18274	0	1.43541	AGRN	ENSG00000188157
ENSG00000196141.13	1.82523	4.09371	17.0592	3.62318e-05	0.00199464	51.6591	8.68089	35.7874	5.40513	47.8225	50.4809	24.6924	19.2952	3.52119	19.9712	3.00322	8.63256	6.35058	5.84384	34.8298	3.30585	12.2349	35.168	0	0.966647	5.2292	9.54822	12.4976	5.26316	SPATS2L	ENSG00000196141
ENSG00000229754.1	1.82459	6.14003	47.2384	6.28561e-12	8.17178e-09	180.807	86.8089	152.91	33.203	193.203	80.3106	51.8541	113.842	40.4937	199.712	24.0258	21.2494	38.1035	18.7003	63.8547	36.3643	48.9397	148.788	22.3359	45.4324	36.6044	57.2893	34.9933	29.6651	CXCR2P1	ENSG00000229754
ENSG00000185745.9	1.82014	8.1194	11.3824	0.000741418	0.0184546	422.959	200.901	644.174	133.584	575.783	613.228	390.141	505.534	98.5934	366.139	57.0613	122.848	103.991	63.1135	812.696	34.1604	311.991	370.617	223.359	55.0989	53.7861	536.822	117.478	47.3684	IFIT1	ENSG00000185745
ENSG00000104918.7	1.81916	2.734	12.4597	0.00041582	0.0123202	3.22869	1.24013	13.0136	0.772162	13.3903	2.86823	4.93849	3.85904	5.28179	33.2854	0	1.32809	0	2.33754	5.80497	3.30585	0	13.5262	8.93434	5.79988	0.747029	5.30456	4.99904	3.82775	RETN	ENSG00000104918
ENSG00000132530.16	1.81271	8.45582	15.9227	6.5982e-05	0.00307207	590.851	114.092	1151.7	124.318	1065.49	711.322	419.772	586.573	117.96	416.067	105.113	247.688	73.0317	94.6702	922.99	63.9131	373.165	454.479	218.891	82.165	82.9202	368.137	159.969	91.3876	XAF1	ENSG00000132530
ENSG00000133321.10	1.81218	6.79025	41.5376	1.15625e-10	8.8826e-08	216.323	38.4439	195.204	42.4689	361.538	34.9925	187.663	270.133	50.177	129.813	81.0871	43.8268	30.9591	76.5543	238.004	65.015	134.584	113.62	102.745	52.199	56.7742	149.589	72.4861	54.5455	RARRES3	ENSG00000133321
ENSG00000051180.16	1.80831	2.14895	8.86187	0.00291189	0.0470946	6.45739	1.24013	6.50681	0.772162	0	1.14729	9.87698	1.92952	2.64089	9.98562	3.00322	1.99213	3.17529	0.584384	0	1.10195	0	5.41047	0	1.93329	2.24109	1.06091	0	0.478469	RAD51	ENSG00000051180
ENSG00000225131.2	1.80813	2.17022	10.9746	0.000923679	0.0212685	6.45739	0	6.50681	0	3.8258	1.14729	4.93849	11.5771	0.880298	6.65708	0	0.664043	1.58764	1.16877	5.80497	0	6.11747	2.70523	8.93434	0.966647	1.49406	5.30456	2.49952	0	PSME2P2	ENSG00000225131
ENSG00000026751.16	1.80803	6.96654	28.4587	9.57177e-08	1.99522e-05	287.354	44.6446	250.512	53.2792	434.228	102.683	113.585	216.106	95.0722	326.197	96.1032	73.0447	42.8664	63.1135	203.174	47.3838	116.232	175.84	80.4091	81.1984	47.8099	72.1421	29.9943	77.512	SLAMF7	ENSG00000026751
ENSG00000111335.12	1.80125	8.33079	17.7948	2.46049e-05	0.00150125	671.568	100.45	627.907	114.28	973.666	748.609	424.71	634.811	95.9525	382.782	147.158	118.2	83.3514	99.9296	986.845	66.117	385.4	411.196	192.088	96.6647	96.3668	306.604	97.4814	83.2536	OAS2	ENSG00000111335
ENSG00000173372.16	1.78607	3.534	15.4101	8.65265e-05	0.00385853	29.0583	1.24013	9.76021	3.86081	32.5193	9.752	19.754	9.64759	3.52119	43.271	3.00322	4.6483	0.793822	12.8564	11.6099	3.30585	24.4699	51.3994	0	5.79988	2.98812	4.24365	4.99904	2.87081	C1QA	ENSG00000173372
ENSG00000280734.2	1.78559	3.58031	15.6453	7.6403e-05	0.00348256	16.1435	2.48025	16.267	3.86081	65.0386	13.1939	12.3462	19.2952	3.52119	19.9712	21.0226	3.32021	5.55676	4.09069	5.80497	2.2039	6.11747	10.8209	0	6.76653	2.98812	10.6091	12.4976	6.69857	LINC01232	ENSG00000280734
ENSG00000138722.9	1.7579	2.73532	12.3005	0.000452841	0.0130383	3.22869	6.20064	6.50681	3.08865	28.6935	4.01553	0	5.78855	5.28179	16.6427	0	0	1.58764	1.16877	11.6099	1.10195	6.11747	8.1157	0	6.76653	2.98812	2.12183	2.49952	2.87081	MMRN1	ENSG00000138722
ENSG00000164116.16	1.75314	2.79931	14.1255	0.000171012	0.00648045	6.45739	4.96051	6.50681	5.40513	13.3903	4.01553	9.87698	1.92952	3.52119	19.9712	6.00645	1.99213	2.38147	1.75315	11.6099	3.30585	18.3524	2.70523	4.46717	4.83324	2.98812	1.06091	0	5.26316	GUCY1A3	ENSG00000164116
ENSG00000142089.15	1.74929	9.75556	11.9543	0.000545221	0.0149348	1391.57	1020.62	998.795	202.306	2044.89	2008.34	1844.53	663.754	203.349	452.681	816.877	253	545.356	531.205	1311.92	615.99	1419.25	1964	938.106	29.9661	273.413	493.324	409.922	469.378	IFITM3	ENSG00000142089
ENSG00000128203.6	1.74652	4.18897	12.2809	0.000457609	0.0131308	38.7443	0	22.7738	6.1773	86.0805	17.7831	22.2232	30.8723	4.40149	23.2998	24.0258	3.98426	7.1444	9.35014	29.0248	2.2039	24.4699	43.2837	26.803	8.69983	3.73515	24.401	12.4976	7.65551	ASPHD2	ENSG00000128203
ENSG00000086506.2	1.74053	2.76849	13.3577	0.000257364	0.00861329	9.68608	4.96051	6.50681	2.31649	22.9548	2.86823	2.46924	11.5771	1.7606	3.32854	3.00322	1.32809	3.17529	1.16877	5.80497	6.6117	0	18.9366	0	1.93329	2.98812	6.36548	4.99904	2.39235	HBQ1	ENSG00000086506
ENSG00000165490.12	1.734	3.4595	10.2067	0.00139932	0.0282894	16.1435	4.96051	19.5204	3.08865	42.0838	28.6823	2.46924	15.4361	3.52119	23.2998	3.00322	1.99213	6.35058	1.75315	11.6099	5.50975	6.11747	16.2314	4.46717	3.86659	4.48218	5.30456	0	3.34928	DDIAS	ENSG00000165490
ENSG00000277075.2	1.73187	2.20709	9.05573	0.00261873	0.0439516	6.45739	2.48025	0	0.772162	9.5645	2.86823	2.46924	5.78855	1.7606	9.98562	0	1.32809	0.793822	1.75315	0	4.4078	6.11747	2.70523	0	0	2.98812	0	0	0.956938	HIST1H2AE	ENSG00000277075
ENSG00000251136.8	1.73006	3.12351	17.9629	2.25253e-05	0.00140893	16.1435	2.48025	0	3.08865	34.4322	1.72094	14.8155	23.1542	7.92268	3.32854	0	1.99213	3.17529	3.5063	11.6099	5.50975	6.11747	5.41047	4.46717	4.83324	5.2292	10.6091	2.49952	4.30622		ENSG00000251136
ENSG00000160326.13	1.72597	4.81186	25.9122	3.57304e-07	5.3095e-05	41.973	8.68089	45.5477	16.9876	45.9096	12.0466	41.9772	63.6741	13.2045	73.2279	27.029	13.2809	14.2888	25.7129	23.2199	25.3448	55.0572	67.6309	22.3359	5.79988	14.9406	24.401	17.4967	21.0526	SLC2A6	ENSG00000160326
ENSG00000160932.10	1.71869	7.49688	13.6085	0.000225165	0.00786264	306.726	54.5656	348.114	58.6843	499.267	603.476	498.787	210.317	41.374	322.868	51.0548	73.0447	53.9799	99.3453	255.419	42.976	110.114	294.871	84.8763	57.9988	51.545	144.284	94.9818	39.7129	LY6E	ENSG00000160932
ENSG00000196123.12	1.70498	3.277	16.6247	4.55535e-05	0.00234193	19.3722	3.72038	3.2534	3.86081	38.258	6.88376	7.40773	9.64759	5.28179	13.3142	15.0161	2.65617	7.93822	1.75315	5.80497	4.4078	12.2349	18.9366	4.46717	1.93329	5.97623	7.42639	2.49952	7.17704	KIAA0895L	ENSG00000196123
ENSG00000138646.8	1.70225	6.94471	12.6626	0.000373053	0.0113808	190.493	76.8879	279.793	59.4565	361.538	187.583	150.624	225.754	41.374	136.47	24.0258	53.1234	42.8664	32.1411	557.277	23.1409	103.997	137.967	107.212	30.9327	33.6163	233.401	49.9904	22.0096	HERC5	ENSG00000138646
ENSG00000234004.4	1.70196	2.56845	10.2987	0.00133127	0.0273057	9.68608	1.24013	6.50681	2.31649	3.8258	0	19.754	3.85904	0	0	15.0161	3.32021	1.58764	3.5063	0	3.30585	12.2349	5.41047	13.4015	1.93329	2.24109	2.12183	12.4976	1.43541		ENSG00000234004
ENSG00000077152.9	1.68117	2.31216	8.82391	0.00297308	0.0477584	6.45739	0	19.5204	0.772162	1.9129	4.01553	7.40773	1.92952	1.7606	3.32854	0	1.99213	2.38147	1.75315	0	3.30585	0	8.1157	0	0.966647	0.747029	2.12183	2.49952	2.39235	UBE2T	ENSG00000077152
ENSG00000076382.16	1.67486	2.93026	15.8895	6.715e-05	0.00310932	19.3722	4.96051	13.0136	4.63297	11.4774	8.6047	4.93849	9.64759	4.40149	13.3142	9.00967	6.64043	1.58764	1.16877	0	5.50975	6.11747	5.41047	4.46717	2.89994	2.24109	1.06091	2.49952	3.82775	SPAG5	ENSG00000076382
ENSG00000277632.1	1.67469	3.3673	15.0461	0.000104915	0.00444405	3.22869	19.842	13.0136	3.86081	5.7387	1.72094	27.1617	15.4361	4.40149	6.65708	12.0129	4.6483	3.17529	4.67507	0	28.6507	12.2349	8.1157	13.4015	6.76653	1.49406	3.18274	4.99904	8.61244	CCL3	ENSG00000277632
ENSG00000213860.4	1.67122	6.94372	36.6835	1.38953e-09	5.87112e-07	71.0313	38.4439	383.902	78.7605	177.9	28.1087	197.54	148.573	48.4164	349.497	132.142	78.3571	53.1861	53.7633	110.294	56.1994	195.759	186.661	276.965	68.632	60.5094	102.909	204.961	59.8086	RPL21P75	ENSG00000213860
ENSG00000163568.14	1.6674	5.5219	11.5947	0.000661389	0.0171181	116.233	33.4834	74.8283	13.1268	147.293	78.016	19.754	88.7578	18.4863	83.2135	21.0226	11.2887	37.3097	17.5315	92.8795	7.71365	79.5271	86.5675	31.2702	17.3997	11.9525	50.9238	29.9943	20.5742	AIM2	ENSG00000163568
ENSG00000106804.7	1.65965	2.805	14.1884	0.000165387	0.00631896	19.3722	3.72038	3.2534	2.31649	7.6516	6.31012	9.87698	13.5066	7.04239	9.98562	0	3.98426	6.35058	2.92192	0	1.10195	0	8.1157	0	2.89994	1.49406	2.12183	2.49952	3.34928	C5	ENSG00000106804
ENSG00000119922.9	1.65243	9.58605	12.2368	0.000468571	0.013315	1443.23	617.583	1145.2	323.536	1740.74	1152.46	602.496	1530.11	262.329	868.749	270.29	251.008	467.561	141.421	2867.65	156.477	923.737	854.854	603.068	221.362	180.034	1528.78	359.931	205.263	IFIT2	ENSG00000119922
ENSG00000185507.19	1.65025	6.94834	17.0975	3.55085e-05	0.00196763	213.094	79.3681	136.643	51.7349	499.267	159.474	187.663	225.754	41.374	106.513	87.0935	43.1628	44.4541	42.0756	296.053	71.6267	159.054	178.545	58.0732	23.1995	42.5807	216.426	67.4871	47.8469	IRF7	ENSG00000185507
ENSG00000152229.18	1.63968	7.54011	12.3934	0.000430857	0.01249	284.125	70.6872	195.204	39.3803	759.421	301.738	207.417	358.89	51.0573	276.269	87.0935	42.4987	44.4541	66.0354	574.692	92.5638	293.638	248.882	187.621	66.6987	58.2683	267.35	54.9895	48.3254	PSTPIP2	ENSG00000152229
ENSG00000110060.8	1.63026	3.39158	22.6702	1.92324e-06	0.000199677	19.3722	2.48025	22.7738	6.94946	32.5193	10.3256	12.3462	19.2952	4.40149	6.65708	6.00645	5.31234	3.96911	4.09069	34.8298	5.50975	6.11747	8.1157	8.93434	2.89994	8.21732	5.30456	2.49952	4.30622	PUS3	ENSG00000110060
ENSG00000230438.6	1.62961	2.52401	9.1811	0.00244527	0.0420422	0	0	3.2534	2.31649	13.3903	0.573647	7.40773	11.5771	5.28179	9.98562	0	1.32809	4.76293	2.33754	11.6099	1.10195	0	2.70523	0	0	1.49406	9.54822	2.49952	2.39235	SERPINB9P1	ENSG00000230438
ENSG00000157601.13	1.62728	8.22144	13.7464	0.000209218	0.0074915	506.905	270.348	536.812	148.255	652.299	649.942	469.156	497.816	162.855	376.125	81.0871	114.215	73.8255	87.0732	824.306	46.2819	256.934	451.774	397.578	97.6314	74.7029	425.426	89.9828	54.067	MX1	ENSG00000157601
ENSG00000116663.10	1.626	5.13602	13.2038	0.000279387	0.0091866	74.26	6.20064	58.5613	7.72162	122.426	63.6748	41.9772	75.2512	7.04239	59.9137	12.0129	7.96851	14.2888	18.1159	81.2696	7.71365	55.0572	64.9256	35.7374	12.5664	14.9406	54.1066	17.4967	9.09091	FBXO6	ENSG00000116663
ENSG00000183087.14	1.62458	2.81625	13.0213	0.000307973	0.00985807	19.3722	3.72038	9.76021	3.86081	5.7387	4.58917	7.40773	13.5066	4.40149	6.65708	0	1.99213	1.58764	5.25945	5.80497	7.71365	6.11747	2.70523	4.46717	0	4.48218	2.12183	2.49952	4.78469	GAS6	ENSG00000183087
ENSG00000123685.8	1.61552	2.36682	8.96219	0.00275624	0.0454914	12.9148	3.72038	3.2534	1.54432	3.8258	1.14729	9.87698	3.85904	3.52119	6.65708	3.00322	3.32021	0	1.75315	5.80497	0	0	2.70523	8.93434	1.93329	1.49406	3.18274	0	2.87081	BATF3	ENSG00000123685
ENSG00000023171.16	1.60895	5.04309	11.3718	0.000745687	0.0185144	19.3722	13.6414	52.0545	13.1268	229.548	25.8141	37.0387	61.7446	11.4439	33.2854	12.0129	14.6089	18.2579	14.6096	116.099	13.2234	48.9397	18.9366	22.3359	10.6331	13.4465	28.6446	24.9952	11.4833	GRAMD1B	ENSG00000023171
ENSG00000088325.15	1.60027	2.77374	13.1193	0.000292273	0.00949944	16.1435	2.48025	19.5204	1.54432	1.9129	9.752	4.93849	1.92952	2.64089	33.2854	3.00322	3.98426	1.58764	2.33754	5.80497	1.10195	0	13.5262	13.4015	4.83324	2.24109	0	2.49952	0.478469	TPX2	ENSG00000088325
ENSG00000172159.15	1.59791	4.75446	9.81221	0.00173357	0.0325546	48.4304	11.1611	32.534	8.49378	141.555	24.6668	9.87698	55.956	2.64089	43.271	6.00645	7.96851	8.73205	9.93453	150.929	12.1214	48.9397	48.6942	13.4015	13.5331	5.97623	35.0101	17.4967	5.74163	FRMD3	ENSG00000172159
ENSG00000269028.3	1.59781	4.34167	23.4298	1.29555e-06	0.00014853	29.0583	17.3618	19.5204	3.86081	61.2128	3.44188	44.4464	28.9428	10.5636	16.6427	36.0387	9.2966	14.2888	11.1033	34.8298	11.0195	42.8223	32.4628	44.6717	15.4664	14.9406	12.731	22.4957	5.74163	MTRNR2L12	ENSG00000269028
ENSG00000240859.1	1.593	2.53132	9.03366	0.00265053	0.0442217	16.1435	1.24013	3.2534	2.31649	3.8258	3.44188	0	9.64759	0	13.3142	12.0129	3.98426	5.55676	2.33754	5.80497	1.10195	0	8.1157	0	0.966647	0.747029	2.12183	2.49952	2.87081		ENSG00000240859
ENSG00000174977.8	1.58739	2.70078	11.313	0.000769662	0.0187978	3.22869	1.24013	3.2534	3.86081	9.5645	2.29459	12.3462	11.5771	2.64089	9.98562	3.00322	1.99213	3.17529	4.67507	17.4149	1.10195	6.11747	5.41047	0	3.86659	2.24109	1.06091	17.4967	1.91388		ENSG00000174977
ENSG00000104312.7	1.57987	5.35988	17.1315	3.48788e-05	0.0019391	122.69	17.3618	39.0408	18.5319	112.861	25.8141	49.3849	81.0398	20.2469	69.8993	21.0226	21.2494	19.8456	19.2847	162.539	27.5487	30.5873	32.4628	44.6717	12.5664	19.4228	78.5076	29.9943	12.4402	RIPK2	ENSG00000104312
ENSG00000065911.11	1.57897	5.63401	29.0502	7.05252e-08	1.61074e-05	154.977	34.7236	74.8283	27.0257	105.209	60.8066	44.4464	98.4054	36.0922	119.827	12.0129	25.2336	22.227	19.8691	92.8795	12.1214	85.6445	73.0413	58.0732	28.9994	21.6638	45.6193	19.9962	21.5311	MTHFD2	ENSG00000065911
ENSG00000134057.14	1.57461	2.47308	9.14651	0.00249193	0.0427141	16.1435	0	9.76021	1.54432	3.8258	9.752	2.46924	3.85904	3.52119	13.3142	0	1.32809	1.58764	1.75315	5.80497	0	0	5.41047	0	0.966647	2.24109	0	4.99904	2.39235	CCNB1	ENSG00000134057
ENSG00000177409.11	1.5716	8.94076	12.2891	0.000455614	0.0130958	807.174	218.262	774.31	206.939	1499.71	1016.5	417.302	984.054	199.828	602.466	186.2	167.339	234.178	130.318	1602.17	98.0735	556.689	633.025	308.235	154.664	158.37	650.34	249.952	149.761	SAMD9L	ENSG00000177409
ENSG00000115415.18	1.5598	9.62806	17.278	3.22911e-05	0.00183138	1307.62	383.199	1571.39	327.397	1570.49	1034.29	1019.8	1638.16	275.533	1417.96	288.31	282.218	344.519	373.421	1695.05	185.128	1192.91	919.78	701.346	329.627	229.338	1458.76	497.405	174.163	STAT1	ENSG00000115415
ENSG00000047648.21	1.55773	2.69518	9.09559	0.00256226	0.0434268	3.22869	8.68089	9.76021	5.40513	11.4774	8.03106	2.46924	3.85904	3.52119	19.9712	0	1.32809	2.38147	0	0	5.50975	0	2.70523	4.46717	2.89994	3.73515	1.06091	2.49952	2.39235	ARHGAP6	ENSG00000047648
ENSG00000143891.16	1.55488	4.95191	14.5508	0.000136428	0.00545099	71.0313	19.842	58.5613	13.8989	116.687	55.0701	27.1617	32.8018	14.0848	59.9137	9.00967	18.5932	21.4332	11.1033	40.6348	16.5292	48.9397	51.3994	17.8687	10.6331	12.6995	23.3401	7.49857	14.8325	GALM	ENSG00000143891
ENSG00000221963.5	1.54261	8.51839	11.8442	0.000578402	0.015666	636.053	128.973	588.866	125.09	1117.13	640.19	439.525	686.908	133.805	472.653	129.139	129.488	129.393	122.136	975.235	123.418	489.397	451.774	308.235	143.064	101.596	649.279	149.971	123.445	APOL6	ENSG00000221963
ENSG00000162512.15	1.53785	2.8976	14.7255	0.000124353	0.00505213	22.6009	2.48025	3.2534	1.54432	5.7387	12.0466	14.8155	13.5066	2.64089	23.2998	3.00322	3.32021	1.58764	4.09069	11.6099	2.2039	6.11747	2.70523	0	2.89994	0.747029	5.30456	4.99904	1.91388	SDC3	ENSG00000162512
ENSG00000140511.11	1.5306	4.49594	27.0987	1.93325e-07	3.28218e-05	29.0583	18.6019	42.2942	10.8103	43.9967	8.6047	54.3234	40.5199	8.80298	53.2566	21.0226	11.9528	13.495	12.2721	23.2199	29.7526	18.3524	16.2314	13.4015	12.5664	17.9287	30.7665	0	12.9187	HAPLN3	ENSG00000140511
ENSG00000239470.3	1.52442	2.70779	10.198	0.00140595	0.0283894	3.22869	1.24013	16.267	5.40513	3.8258	1.14729	4.93849	9.64759	2.64089	16.6427	3.00322	2.65617	3.17529	2.33754	23.2199	3.30585	6.11747	8.1157	0	3.86659	2.98812	4.24365	7.49857	1.91388		ENSG00000239470
ENSG00000137628.16	1.51611	6.71305	10.6202	0.00111861	0.0242069	193.722	42.1643	263.526	47.874	292.674	294.854	93.8313	125.419	51.9376	166.427	27.029	44.4909	32.5467	37.4006	359.908	29.7526	116.232	132.556	75.9419	37.6992	31.3752	96.5431	47.4909	25.3589	DDX60	ENSG00000137628
ENSG00000079385.21	1.51159	6.72201	12.6837	0.000368864	0.0112733	164.663	54.5656	120.376	33.9751	470.573	220.28	118.524	202.599	41.374	146.456	42.0451	26.5617	17.4641	36.2318	290.248	33.0585	103.997	178.545	75.9419	50.2657	41.0866	131.553	27.4947	20.5742	CEACAM1	ENSG00000079385
ENSG00000111181.12	1.51032	3.64549	11.3424	0.000757568	0.01861	3.22869	3.72038	26.0272	4.63297	57.387	11.4729	22.2232	21.2247	5.28179	29.9569	3.00322	10.6247	1.58764	9.35014	11.6099	0	0	27.0523	13.4015	9.66647	5.2292	5.30456	0	4.30622	SLC6A12	ENSG00000111181
ENSG00000117010.15	1.50998	2.76073	9.53957	0.00201089	0.0365049	12.9148	4.96051	6.50681	5.40513	13.3903	12.0466	4.93849	7.71807	0	13.3142	0	1.32809	3.17529	1.75315	0	2.2039	6.11747	8.1157	0	2.89994	0	5.30456	7.49857	0.956938	ZNF684	ENSG00000117010
ENSG00000101335.9	1.50774	4.54059	17.2451	3.28548e-05	0.00185712	22.6009	29.7631	26.0272	10.8103	65.0386	13.7675	0	13.5066	19.3666	113.17	18.0193	5.31234	15.0826	4.09069	11.6099	29.7526	18.3524	45.989	26.803	18.3663	12.6995	12.731	22.4957	19.1388	MYL9	ENSG00000101335
ENSG00000166002.6	1.50715	4.3737	33.9863	5.55015e-09	1.83928e-06	35.5156	7.44076	39.0408	8.49378	55.4741	13.1939	39.5079	42.4494	8.80298	39.9425	36.0387	10.6247	4.76293	18.7003	34.8298	7.71365	12.2349	18.9366	26.803	15.4664	8.96435	23.3401	7.49857	10.0479	SMCO4	ENSG00000166002
ENSG00000155363.18	1.50446	6.45207	13.3473	0.000258796	0.00864408	148.52	40.9242	139.896	37.8359	317.541	123.334	128.401	150.502	43.1346	83.2135	63.0677	39.1785	42.0726	34.4786	267.029	39.6702	146.819	83.8623	80.4091	31.8994	30.6282	113.518	27.4947	31.579	MOV10	ENSG00000155363
ENSG00000115267.5	1.50363	6.72588	13.0494	0.00030339	0.00975528	193.722	59.5261	201.711	40.9246	351.974	165.784	81.4851	227.683	49.2967	126.485	39.0419	35.1943	50.0108	39.7381	284.443	29.7526	134.584	140.672	71.4748	34.7993	41.0866	172.929	57.489	36.8421	IFIH1	ENSG00000115267
ENSG00000140464.19	1.49472	6.72868	16.4047	5.11574e-05	0.00255048	167.892	49.6051	152.91	53.2792	334.757	142.838	160.501	218.036	42.2543	99.8562	42.0451	37.8504	50.0108	40.9069	296.053	68.3209	152.937	148.788	93.8106	39.6325	41.8336	155.954	49.9904	38.756	PML	ENSG00000140464
ENSG00000156587.15	1.48527	8.19434	16.8877	3.96587e-05	0.00212111	455.246	155.016	429.449	115.824	835.937	323.537	479.033	553.772	102.995	332.854	144.155	111.559	100.022	151.355	760.451	120.113	330.343	446.364	352.907	105.365	98.6079	510.299	122.477	84.689	UBE2L6	ENSG00000156587
ENSG00000136231.13	1.46953	2.76801	9.65335	0.00189007	0.0348734	3.22869	2.48025	22.7738	0.772162	15.3032	7.45741	4.93849	1.92952	1.7606	16.6427	6.00645	3.32021	2.38147	2.33754	17.4149	0	6.11747	8.1157	4.46717	1.93329	4.48218	2.12183	2.49952	3.82775	IGF2BP3	ENSG00000136231
ENSG00000100342.20	1.46819	7.07011	15.3092	9.12711e-05	0.0039963	222.78	78.128	188.697	41.6967	478.225	152.016	140.747	295.216	51.9376	179.741	69.0742	51.1313	71.444	52.0102	394.738	56.1994	134.584	135.262	151.884	69.5986	59.0153	187.782	67.4871	47.8469	APOL1	ENSG00000100342
ENSG00000068079.7	1.46542	6.41497	11.745	0.000610058	0.0162116	148.52	35.9637	143.15	22.3927	256.329	117.024	135.808	160.15	26.4089	83.2135	51.0548	21.9134	24.6085	41.4913	232.199	39.6702	85.6445	100.094	116.146	40.5992	26.8931	171.868	59.9885	33.4928	IFI35	ENSG00000068079
ENSG00000117226.11	1.46303	6.36408	11.6712	0.000634761	0.0166477	161.435	23.5624	110.616	32.4308	353.886	142.264	59.2619	162.08	31.6907	156.441	30.0322	35.8583	32.5467	28.0504	203.174	17.6312	116.232	91.978	44.6717	46.3991	26.146	101.848	52.49	28.7081	GBP3	ENSG00000117226
ENSG00000135900.3	1.44953	5.2595	20.3324	6.50888e-06	0.000534013	51.6591	39.6841	78.0817	17.7597	118.6	28.6823	44.4464	54.0265	16.7257	46.5996	33.0355	12.6168	27.7838	25.1285	87.0745	24.2429	42.8223	64.9256	22.3359	31.8994	18.6757	24.401	34.9933	24.8804	MRPL44	ENSG00000135900
ENSG00000151229.12	1.44761	2.70709	9.58264	0.00196426	0.0358892	6.45739	3.72038	6.50681	5.40513	11.4774	2.29459	2.46924	9.64759	2.64089	16.6427	3.00322	3.98426	3.17529	3.5063	17.4149	2.2039	6.11747	2.70523	4.46717	1.93329	2.98812	3.18274	0	2.87081	SLC2A13	ENSG00000151229
ENSG00000220749.4	1.44545	3.71725	20.0942	7.37203e-06	0.000584951	16.1435	7.44076	26.0272	6.94946	17.2161	4.01553	34.5694	17.3657	7.92268	29.9569	18.0193	5.31234	10.3197	12.8564	5.80497	6.6117	6.11747	8.1157	26.803	7.73318	8.21732	12.731	9.99809	3.82775	RPL21P28	ENSG00000220749
ENSG00000061918.12	1.4403	3.64598	18.7932	1.45686e-05	0.000984897	29.0583	14.8815	19.5204	10.0381	30.6064	10.3256	4.93849	9.64759	7.92268	33.2854	3.00322	4.6483	4.76293	4.09069	5.80497	6.6117	12.2349	24.3471	0	6.76653	11.9525	6.36548	7.49857	8.13397	GUCY1B3	ENSG00000061918
ENSG00000135047.14	1.43526	4.17581	16.6375	4.52466e-05	0.00233857	41.973	1.24013	29.2806	5.40513	22.9548	12.0466	32.1002	25.0837	16.7257	43.271	18.0193	6.64043	9.52587	13.4408	23.2199	9.91755	0	40.5785	26.803	10.6331	9.71138	19.0964	17.4967	11.9617	CTSL	ENSG00000135047
ENSG00000198406.7	1.43385	3.00705	13.0444	0.000304185	0.00975528	9.68608	2.48025	13.0136	6.1773	11.4774	4.01553	9.87698	23.1542	2.64089	6.65708	3.00322	7.96851	3.17529	4.09069	5.80497	2.2039	6.11747	2.70523	13.4015	3.86659	2.98812	4.24365	12.4976	2.39235	BZW1P2	ENSG00000198406
ENSG00000157693.14	1.43121	5.38736	20.6855	5.41246e-06	0.000455104	64.5739	19.842	78.0817	17.7597	103.297	25.2405	98.7698	81.0398	24.6483	29.9569	15.0161	21.9134	26.1961	42.66	81.2696	29.7526	48.9397	51.3994	44.6717	14.4997	15.6876	58.3502	32.4938	25.8373	TMEM268	ENSG00000157693
ENSG00000102554.13	1.4253	3.97017	16.2645	5.5087e-05	0.00269997	22.6009	7.44076	19.5204	14.6711	70.7773	12.0466	12.3462	27.0133	3.52119	26.6283	3.00322	9.96064	3.17529	7.01261	75.4646	3.30585	6.11747	10.8209	13.4015	5.79988	11.2054	15.9137	9.99809	6.2201	KLF5	ENSG00000102554
ENSG00000004468.12	1.4186	5.17994	13.8332	0.00019978	0.00722053	64.5739	7.44076	68.3215	22.3927	80.3418	62.5275	34.5694	54.0265	30.8104	93.1991	24.0258	17.9292	19.8456	18.1159	40.6348	11.0195	67.2921	62.2204	26.803	23.1995	14.9406	23.3401	24.9952	22.488	CD38	ENSG00000004468
ENSG00000100911.15	1.41554	7.61471	26.3318	2.87523e-07	4.54152e-05	332.556	76.8879	390.408	78.7605	405.535	147.427	387.671	341.525	80.9874	339.511	141.152	113.551	71.444	134.993	354.103	93.6657	214.111	200.187	192.088	105.365	79.1851	354.345	114.978	94.2584	PSME2	ENSG00000100911
ENSG00000111912.19	1.41178	5.36601	38.624	5.13832e-10	2.89476e-07	80.7174	23.5624	91.0953	29.3422	124.338	50.4809	46.9156	67.5331	29.0498	83.2135	21.0226	31.8741	29.3714	19.2847	69.6596	12.1214	24.4699	27.0523	17.8687	28.0328	26.8931	29.7056	29.9943	19.1388	NCOA7	ENSG00000111912
ENSG00000176890.15	1.40779	3.06637	12.1657	0.000486761	0.0137263	19.3722	3.72038	19.5204	4.63297	3.8258	14.9148	14.8155	5.78855	2.64089	19.9712	9.00967	3.32021	1.58764	4.67507	5.80497	3.30585	0	16.2314	4.46717	6.76653	0	3.18274	2.49952	2.87081	TYMS	ENSG00000176890
ENSG00000224861.1	1.39884	3.60828	16.1965	5.70985e-05	0.00275721	12.9148	3.72038	35.7874	8.49378	9.5645	3.44188	12.3462	21.2247	4.40149	23.2998	6.00645	9.96064	22.227	4.09069	23.2199	2.2039	12.2349	10.8209	17.8687	10.6331	5.97623	8.4873	17.4967	3.82775	YBX1P1	ENSG00000224861
ENSG00000173193.13	1.39127	9.31628	12.6237	0.000380889	0.0115781	791.03	287.709	1180.99	212.345	1932.03	742.299	767.935	1225.24	232.399	585.823	327.351	264.289	243.703	207.456	1909.83	233.613	813.623	711.477	705.813	265.828	252.496	1113.96	342.434	191.388	PARP14	ENSG00000173193
ENSG00000074660.15	1.39106	6.61254	10.2325	0.00137987	0.027963	174.35	73.1675	156.163	9.26594	292.674	57.3647	98.7698	270.133	28.1695	116.499	27.029	75.7009	35.722	40.9069	226.394	60.6072	116.232	116.325	89.3434	43.4991	45.5688	206.878	57.489	40.6699	SCARF1	ENSG00000074660
ENSG00000243071.1	1.38496	3.17766	10.7568	0.00103896	0.0230741	6.45739	4.96051	29.2806	5.40513	9.5645	1.72094	7.40773	5.78855	12.3242	19.9712	15.0161	7.96851	3.17529	5.84384	0	4.4078	18.3524	16.2314	8.93434	2.89994	3.73515	5.30456	4.99904	2.39235		ENSG00000243071
ENSG00000169136.10	1.36938	4.00332	14.3312	0.000153305	0.00592906	35.5156	7.44076	26.0272	6.1773	30.6064	10.8993	32.1002	27.0133	8.80298	29.9569	6.00645	3.98426	4.76293	11.1033	11.6099	14.3253	0	27.0523	8.93434	9.66647	9.71138	33.9492	9.99809	5.26316	ATF5	ENSG00000169136
ENSG00000121858.10	1.35991	8.97805	12.9028	0.000328086	0.0103645	997.667	394.36	826.365	277.206	1536.06	717.632	325.94	854.776	248.244	635.751	207.223	211.83	381.829	148.433	1340.95	166.394	440.458	578.92	352.907	230.062	206.18	697.02	232.456	244.976	TNFSF10	ENSG00000121858
ENSG00000152778.8	1.35908	6.65493	9.92437	0.00163104	0.0313609	154.977	70.6872	198.458	44.0132	254.416	210.528	158.032	138.925	42.2543	109.842	54.058	39.1785	50.8046	37.4006	243.809	37.4663	134.584	132.556	116.146	43.4991	38.0985	135.797	39.9923	45.4546	IFIT5	ENSG00000152778
ENSG00000085449.14	1.34448	6.7165	17.5785	2.75695e-05	0.00163492	177.578	55.8057	149.657	67.9503	353.886	97.52	140.747	165.939	58.98	156.441	69.0742	50.4673	55.5676	66.0354	249.614	39.6702	103.997	159.609	62.5404	64.7654	45.5688	124.127	52.49	54.5455	WDFY1	ENSG00000085449
ENSG00000101017.13	1.33609	4.11212	18.6532	1.56781e-05	0.00103912	12.9148	3.72038	35.7874	11.5824	42.0838	9.17835	22.2232	32.8018	7.92268	39.9425	9.00967	5.97639	9.52587	16.3627	29.0248	7.71365	18.3524	18.9366	13.4015	8.69983	15.6876	15.9137	12.4976	13.8756	CD40	ENSG00000101017
ENSG00000196743.8	1.32564	5.90148	20.1682	7.09234e-06	0.000569823	113.004	35.9637	97.6021	36.2916	128.164	65.3957	46.9156	127.348	44.0149	109.842	75.0806	33.2021	25.4023	43.8288	121.904	20.937	30.5873	119.03	44.6717	36.7326	26.8931	41.3756	19.9962	48.3254	GM2A	ENSG00000196743
ENSG00000170581.13	1.3249	8.37448	12.2518	0.000464801	0.0132696	523.049	179.818	566.092	121.229	851.24	463.507	377.794	623.234	132.045	372.796	156.168	139.449	164.321	160.121	998.455	147.661	434.34	343.565	335.038	153.697	110.56	478.472	209.96	131.101	STAT2	ENSG00000170581
ENSG00000168394.10	1.3236	9.48795	14.1856	0.000165629	0.00631896	1049.33	374.518	884.926	301.143	2042.98	797.369	982.759	1244.54	227.997	788.864	504.542	249.016	328.642	371.668	1625.39	359.236	984.912	900.843	884.5	340.26	242.784	1135.18	454.913	356.459	TAP1	ENSG00000168394
ENSG00000177989.13	1.31756	5.46155	14.5378	0.000137375	0.00547587	67.8026	21.0822	58.5613	17.7597	55.4741	49.9073	86.4236	119.63	16.7257	69.8993	18.0193	25.8977	19.8456	17.5315	75.4646	13.2234	55.0572	97.3884	75.9419	10.6331	23.1579	90.1776	24.9952	20.0957	ODF3B	ENSG00000177989
ENSG00000028116.16	1.31401	4.47201	23.0283	1.59631e-06	0.000170754	48.4304	8.68089	48.8011	13.1268	47.8225	30.4033	29.6309	30.8723	16.7257	53.2566	12.0129	16.6011	11.9073	5.84384	23.2199	6.6117	18.3524	18.9366	13.4015	13.5331	15.6876	26.5228	12.4976	11.0048	VRK2	ENSG00000028116
ENSG00000153975.9	1.30484	3.5821	14.877	0.000114753	0.00471882	16.1435	7.44076	22.7738	5.40513	26.7806	9.17835	14.8155	9.64759	6.16209	23.2998	18.0193	7.30447	11.1135	5.25945	11.6099	7.71365	12.2349	10.8209	4.46717	7.73318	8.21732	7.42639	0	8.61244	ZUFSP	ENSG00000153975
ENSG00000136874.10	1.2836	4.21034	18.9923	1.31249e-05	0.000909112	32.2869	6.20064	26.0272	15.4432	36.3451	21.7986	22.2232	32.8018	16.7257	29.9569	15.0161	11.9528	14.2888	7.59699	46.4398	12.1214	0	13.5262	13.4015	6.76653	9.71138	18.0355	9.99809	11.4833	STX17	ENSG00000136874
ENSG00000063176.15	1.26033	3.08009	9.11024	0.00254183	0.043199	9.68608	3.72038	22.7738	7.72162	3.8258	4.01553	12.3462	7.71807	4.40149	9.98562	6.00645	4.6483	2.38147	6.42822	5.80497	9.91755	12.2349	10.8209	4.46717	4.83324	2.24109	4.24365	4.99904	5.74163	SPHK2	ENSG00000063176
ENSG00000230202.1	1.25329	5.66772	45.155	1.82038e-11	1.92289e-08	48.4304	22.3223	94.3487	40.9246	66.9515	22.9459	123.462	61.7446	38.7331	79.885	72.0774	35.1943	36.5158	40.3225	40.6348	36.3643	67.2921	37.8733	75.9419	24.1662	34.3633	38.1929	62.488	56.4594		ENSG00000230202
ENSG00000205609.12	1.24743	3.6766	12.2549	0.000464036	0.0132696	12.9148	9.92102	19.5204	3.08865	21.0419	16.6358	12.3462	25.0837	18.4863	26.6283	3.00322	2.65617	9.52587	5.84384	11.6099	4.4078	12.2349	10.8209	17.8687	4.83324	5.97623	15.9137	14.9971	2.39235	EIF3CL	ENSG00000205609
ENSG00000134070.4	1.24734	3.76823	17.0777	3.58808e-05	0.00198177	22.6009	4.96051	13.0136	6.94946	38.258	14.9148	12.3462	38.5904	1.7606	26.6283	3.00322	8.63256	8.73205	8.18137	23.2199	5.50975	12.2349	13.5262	0	8.69983	11.2054	10.6091	7.49857	5.26316	IRAK2	ENSG00000134070
ENSG00000096968.13	1.24279	7.25874	15.6173	7.75429e-05	0.00351031	306.726	114.092	214.725	99.6089	608.302	227.738	96.3005	254.696	92.4313	213.027	114.123	77.029	84.1452	66.0354	226.394	44.078	146.819	178.545	116.146	74.4318	85.9084	153.832	57.489	83.7321	JAK2	ENSG00000096968
ENSG00000132274.15	1.23326	9.52567	10.5758	0.00114577	0.0245432	1026.72	398.081	1109.41	333.574	1798.13	1465.67	775.343	1312.07	338.035	845.449	402.432	280.89	300.859	272.323	2136.23	230.308	899.267	914.369	728.149	301.594	304.041	1088.5	374.928	257.895	TRIM22	ENSG00000132274
ENSG00000165914.14	1.22703	3.3862	10.2212	0.00138836	0.0281015	16.1435	6.20064	16.267	7.72162	24.8677	8.03106	7.40773	7.71807	5.28179	16.6427	3.00322	1.99213	1.58764	5.25945	11.6099	16.5292	12.2349	8.1157	8.93434	7.73318	5.2292	9.54822	7.49857	7.17704	TTC7B	ENSG00000165914
ENSG00000261644.2	1.21856	3.78738	11.9959	0.000533168	0.0146999	16.1435	11.1611	16.267	8.49378	36.3451	8.03106	9.87698	21.2247	5.28179	23.2998	9.00967	8.63256	11.9073	6.42822	52.2447	7.71365	18.3524	5.41047	8.93434	5.79988	9.71138	12.731	12.4976	8.13397		ENSG00000261644
ENSG00000146918.19	1.19937	3.48418	10.9129	0.000954947	0.0217222	32.2869	6.20064	9.76021	6.94946	7.6516	12.0466	12.3462	9.64759	10.5636	26.6283	9.00967	7.30447	6.35058	5.25945	0	7.71365	0	10.8209	13.4015	3.86659	5.2292	6.36548	17.4967	7.65551	NCAPG2	ENSG00000146918
ENSG00000106462.10	1.19893	4.08944	11.6292	0.000649229	0.016907	38.7443	4.96051	16.267	8.49378	53.5612	19.504	9.87698	17.3657	13.2045	36.6139	9.00967	8.63256	8.73205	9.93453	23.2199	7.71365	12.2349	24.3471	26.803	10.6331	7.47029	14.8528	14.9971	10.5263	EZH2	ENSG00000106462
ENSG00000131747.14	1.19349	3.49885	9.93712	0.00161979	0.0312493	25.8296	1.24013	26.0272	3.08865	11.4774	25.8141	19.754	5.78855	7.04239	26.6283	12.0129	9.2966	4.76293	8.76576	0	3.30585	6.11747	16.2314	13.4015	4.83324	2.98812	3.18274	0	4.30622	TOP2A	ENSG00000131747
ENSG00000163736.3	1.18355	7.78216	18.0465	2.15578e-05	0.00136861	196.95	184.779	283.046	135.128	744.118	122.187	86.4236	135.066	145.249	938.648	144.155	78.3571	110.341	49.6726	330.883	145.457	305.873	251.587	134.015	272.595	208.421	135.797	104.98	167.943	PPBP	ENSG00000163736
ENSG00000164430.15	1.17842	4.45683	8.79367	0.00302277	0.0480398	32.2869	6.20064	35.7874	11.5824	80.3418	31.5506	22.2232	15.4361	12.3242	29.9569	15.0161	9.2966	11.1135	7.01261	23.2199	11.0195	48.9397	43.2837	22.3359	15.4664	14.1936	16.9746	9.99809	16.7464	CGAS	ENSG00000164430
ENSG00000140403.12	1.1724	4.81673	9.25857	0.00234396	0.0406834	38.7443	19.842	26.0272	27.0257	130.077	14.9148	24.6924	30.8723	22.0075	19.9712	9.00967	13.2809	23.0208	14.0252	63.8547	17.6312	24.4699	29.7576	22.3359	16.433	15.6876	26.5228	14.9971	26.7943	DNAJA4	ENSG00000140403
ENSG00000282851.1	1.16742	4.64988	12.8722	0.000333507	0.010477	29.0583	8.68089	55.3079	11.5824	76.516	37.8607	32.1002	40.5199	10.5636	39.9425	15.0161	14.6089	7.93822	12.2721	52.2447	8.8156	6.11747	35.168	22.3359	9.66647	21.6638	31.8274	22.4957	11.4833	BISPR	ENSG00000282851
ENSG00000280852.2	1.1663	3.2498	9.39115	0.00218035	0.0386675	12.9148	3.72038	26.0272	10.8103	9.5645	6.31012	4.93849	11.5771	6.16209	16.6427	0	9.2966	10.3197	3.5063	11.6099	2.2039	0	10.8209	0	5.79988	3.73515	6.36548	4.99904	5.74163		ENSG00000280852
ENSG00000238103.4	1.16171	4.67215	23.7058	1.12241e-06	0.000130827	32.2869	13.6414	39.0408	24.7092	32.5193	10.3256	51.8541	40.5199	22.0075	33.2854	33.0355	13.9449	14.2888	20.4534	23.2199	16.5292	48.9397	18.9366	40.2045	17.3997	21.6638	18.0355	34.9933	13.3971	RPL9P7	ENSG00000238103
ENSG00000001630.15	1.1604	3.88781	13.6414	0.000221248	0.00778753	9.68608	8.68089	22.7738	10.0381	15.3032	9.17835	24.6924	15.4361	12.3242	53.2566	9.00967	9.96064	8.73205	10.5189	17.4149	5.50975	6.11747	16.2314	35.7374	11.5998	9.71138	7.42639	7.49857	11.4833	CYP51A1	ENSG00000001630
ENSG00000108106.13	1.15932	3.15939	9.44416	0.00211823	0.0378437	12.9148	2.48025	13.0136	0.772162	5.7387	9.752	14.8155	19.2952	7.04239	16.6427	3.00322	4.6483	4.76293	8.18137	5.80497	6.6117	6.11747	13.5262	0	3.86659	2.24109	7.42639	4.99904	3.34928	UBE2S	ENSG00000108106
ENSG00000007129.17	1.15565	4.14409	10.7404	0.00104819	0.0231246	38.7443	13.6414	13.0136	11.5824	55.4741	16.6358	4.93849	28.9428	10.5636	19.9712	9.00967	11.9528	9.52587	9.35014	11.6099	23.1409	12.2349	8.1157	22.3359	6.76653	11.2054	10.6091	22.4957	13.3971	CEACAM21	ENSG00000007129
ENSG00000206172.8	1.1554	12.8479	19.7389	8.8776e-06	0.000672169	5340.26	4303.24	11523.6	3947.29	6304.92	1531.06	7600.33	21188	3831.94	9905.73	2874.09	3777.08	3861.95	3412.22	8777.11	5870.09	22224.8	11551.3	9684.83	4013.52	4456.78	14375.4	3966.74	2878.95	HBA1	ENSG00000206172
ENSG00000145287.10	1.15442	7.00288	16.6718	4.44371e-05	0.00232517	271.21	26.0427	175.684	89.5708	221.896	271.909	145.685	239.26	104.755	296.24	93.1	68.3964	58.7429	80.645	133.514	92.5638	91.762	137.967	138.482	85.065	64.2445	108.213	64.9876	57.4163	PLAC8	ENSG00000145287
ENSG00000169994.18	1.15097	3.63943	9.76006	0.00178344	0.033306	19.3722	22.3223	6.50681	2.31649	26.7806	4.58917	7.40773	28.9428	1.7606	23.2998	9.00967	11.2887	9.52587	9.35014	0	8.8156	0	10.8209	4.46717	3.86659	11.2054	8.4873	12.4976	9.09091	MYO7B	ENSG00000169994
ENSG00000108771.12	1.14106	5.17221	11.4606	0.000710878	0.0181215	64.5739	21.0822	65.0681	14.6711	97.5579	73.4268	44.4464	81.0398	14.9651	23.2998	9.00967	13.2809	13.495	19.8691	58.0497	23.1409	48.9397	37.8733	35.7374	15.4664	20.1698	48.802	22.4957	16.7464	DHX58	ENSG00000108771
ENSG00000050344.8	1.13633	3.79701	14.0447	0.000178512	0.00668966	29.0583	9.92102	26.0272	10.8103	11.4774	10.3256	19.754	15.4361	11.4439	33.2854	0	8.63256	11.1135	8.76576	11.6099	11.0195	12.2349	13.5262	13.4015	14.4997	9.71138	7.42639	4.99904	5.74163	NFE2L3	ENSG00000050344
ENSG00000107201.9	1.13631	7.60109	9.09411	0.00256434	0.0434268	313.183	155.016	276.539	113.508	495.441	297.149	202.478	316.441	117.96	149.784	66.0709	101.599	77.7946	67.2041	830.111	80.4423	159.054	183.956	183.154	52.199	97.1138	352.223	87.4833	64.1149	DDX58	ENSG00000107201
ENSG00000104320.13	1.13056	7.36154	12.7133	0.000363066	0.0111364	209.865	157.496	325.34	98.8367	392.144	235.195	140.747	279.78	72.1845	242.983	105.113	93.63	88.9081	77.1387	359.908	88.156	226.346	194.777	160.818	70.5653	103.837	189.903	64.9876	86.6029	NBN	ENSG00000104320
ENSG00000059378.12	1.12734	7.04508	12.3987	0.000429623	0.01249	180.807	96.7299	260.272	70.2667	202.767	182.42	269.148	185.234	79.2268	179.741	108.116	73.0447	50.0108	95.2546	319.273	103.583	128.467	116.325	93.8106	61.8654	51.545	196.269	92.4823	70.335	PARP12	ENSG00000059378
ENSG00000089692.8	1.12706	3.84368	12.3944	0.000430619	0.01249	32.2869	13.6414	6.50681	5.40513	15.3032	8.03106	14.8155	21.2247	11.4439	33.2854	12.0129	4.6483	3.96911	8.76576	11.6099	13.2234	6.11747	45.989	17.8687	18.3663	5.97623	10.6091	7.49857	8.13397	LAG3	ENSG00000089692
ENSG00000171860.4	1.12592	6.07155	9.79137	0.00175333	0.032887	119.462	22.3223	149.657	20.8484	296.499	130.218	49.3849	17.3657	55.4588	166.427	33.0355	65.0762	22.227	36.2318	17.4149	58.4033	122.349	35.168	44.6717	39.6325	44.0747	15.9137	39.9923	41.6268	C3AR1	ENSG00000171860
ENSG00000132646.10	1.12546	5.31902	19.2731	1.13291e-05	0.000811326	93.6321	29.7631	78.0817	27.7978	43.9967	45.3181	59.2619	28.9428	27.2892	109.842	33.0355	23.9055	19.0517	35.063	46.4398	26.4468	24.4699	51.3994	40.2045	20.2996	26.146	28.6446	42.4919	28.7081	PCNA	ENSG00000132646
ENSG00000089041.16	1.11658	5.18431	17.7315	2.54379e-05	0.00154095	87.1748	17.3618	58.5613	15.4432	82.2547	36.1398	44.4464	79.1102	25.5286	36.6139	24.0258	25.8977	15.8764	20.4534	63.8547	13.2234	36.7048	27.0523	17.8687	29.9661	20.9168	47.7411	29.9943	32.0574	P2RX7	ENSG00000089041
ENSG00000174749.5	1.11489	4.53278	14.0254	0.00018036	0.00674396	35.5156	14.8815	29.2806	15.4432	68.8644	26.9614	17.2847	50.1675	13.2045	36.6139	12.0129	13.2809	11.1135	9.93453	46.4398	15.4273	12.2349	10.8209	22.3359	11.5998	14.1936	36.071	12.4976	12.4402	FAM241A	ENSG00000174749
ENSG00000165806.19	1.10963	4.93408	20.5746	5.73527e-06	0.000475156	61.3452	9.92102	35.7874	28.57	84.1676	33.2715	22.2232	48.2379	13.2045	26.6283	33.0355	16.6011	21.4332	13.4408	81.2696	20.937	30.5873	29.7576	26.803	20.2996	21.6638	22.2792	29.9943	25.3589	CASP7	ENSG00000165806
ENSG00000249936.3	1.1079	3.69395	11.0566	0.000883736	0.0207157	12.9148	7.44076	16.267	7.72162	17.2161	4.01553	19.754	15.4361	13.2045	23.2998	18.0193	14.6089	5.55676	7.01261	17.4149	4.4078	36.7048	5.41047	22.3359	11.5998	7.47029	5.30456	12.4976	7.65551	RAC1P2	ENSG00000249936
ENSG00000173821.19	1.10075	10.1012	10.9716	0.000925182	0.0212742	1607.89	703.152	1639.72	608.464	3426	1640.06	977.821	1804.1	677.83	1061.8	567.609	626.192	634.264	427.185	2972.14	426.455	929.855	1274.17	955.975	521.023	536.367	1347.36	634.879	513.397	RNF213	ENSG00000173821
ENSG00000003400.14	1.09591	5.91187	27.074	1.95813e-07	3.28218e-05	109.776	26.0427	71.5749	29.3422	166.422	52.2019	64.2004	88.7578	48.4164	113.17	57.0613	46.483	42.0726	36.8162	81.2696	36.3643	55.0572	48.6942	53.6061	50.2657	39.5925	55.1675	62.488	41.6268	CASP10	ENSG00000003400
ENSG00000164181.13	1.09572	3.8484	8.93377	0.00279947	0.0459804	12.9148	13.6414	13.0136	2.31649	30.6064	9.752	7.40773	15.4361	10.5636	56.5852	0	3.32021	14.2888	5.84384	23.2199	15.4273	18.3524	21.6419	8.93434	16.433	9.71138	13.7919	4.99904	7.17704	ELOVL7	ENSG00000164181
ENSG00000138496.16	1.09186	8.77995	11.7112	0.000621243	0.0164235	587.622	368.318	569.346	217.75	1013.84	691.818	533.357	683.049	241.202	512.595	309.332	193.9	234.178	202.197	905.575	190.637	562.807	616.793	513.725	179.796	218.133	653.522	272.448	217.225	PARP9	ENSG00000138496
ENSG00000187210.12	1.0868	4.29247	13.5369	0.00023392	0.00808308	25.8296	6.20064	39.0408	21.6205	38.258	16.0621	12.3462	25.0837	12.3242	36.6139	18.0193	11.2887	10.3197	9.93453	11.6099	16.5292	30.5873	27.0523	8.93434	16.433	10.4584	18.0355	14.9971	17.2249	GCNT1	ENSG00000187210
ENSG00000108861.8	1.07697	5.86953	11.8996	0.000561453	0.0152804	61.3452	50.8452	107.362	30.1143	156.858	51.6282	51.8541	67.5331	36.9725	103.185	42.0451	30.546	50.0108	34.4786	116.099	29.7526	61.1747	83.8623	62.5404	42.5325	32.8693	58.3502	44.9914	48.3254	DUSP3	ENSG00000108861
ENSG00000079263.18	1.07393	6.209	17.4004	3.02766e-05	0.00174643	96.8608	45.8847	120.376	47.874	204.68	87.768	88.8928	113.842	41.374	99.8562	54.058	43.8268	65.0934	45.5819	156.734	36.3643	67.2921	81.157	58.0732	36.7326	52.292	81.6903	59.9885	38.2775	SP140	ENSG00000079263
ENSG00000180817.11	1.07276	5.58263	22.1866	2.47395e-06	0.000238927	100.09	17.3618	65.0681	33.9751	93.7321	42.4499	59.2619	88.7578	44.8952	76.5564	21.0226	25.8977	36.5158	44.4132	75.4646	20.937	42.8223	51.3994	44.6717	27.0661	36.6044	54.1066	34.9933	31.579	PPA1	ENSG00000180817
ENSG00000168496.3	1.047	3.60672	8.80364	0.00300631	0.0479587	19.3722	4.96051	32.534	5.40513	11.4774	13.7675	27.1617	3.85904	9.68328	13.3142	21.0226	7.96851	7.1444	9.93453	0	7.71365	6.11747	8.1157	8.93434	12.5664	2.24109	6.36548	12.4976	7.65551	FEN1	ENSG00000168496
ENSG00000047634.14	1.04453	3.52929	8.84266	0.0029427	0.0474115	22.6009	6.20064	9.76021	9.26594	11.4774	10.8993	22.2232	17.3657	9.68328	16.6427	3.00322	4.6483	7.1444	4.09069	23.2199	7.71365	12.2349	2.70523	0	7.73318	10.4584	10.6091	9.99809	6.2201	SCML1	ENSG00000047634
ENSG00000163840.9	1.04433	8.14658	11.7985	0.0005928	0.0158778	419.73	218.262	383.902	166.015	665.689	437.119	340.756	401.34	169.017	326.197	177.19	116.872	178.61	142.005	597.912	141.05	422.105	348.975	268.03	172.063	136.706	358.589	207.46	135.885	DTX3L	ENSG00000163840
ENSG00000234518.2	1.04038	5.3333	10.1011	0.00148177	0.0294434	45.2017	39.6841	45.5477	17.7597	68.8644	24.0932	83.9543	71.3922	28.1695	33.2854	54.058	21.2494	12.7012	22.791	98.6845	22.039	79.5271	40.5785	62.5404	16.433	20.1698	91.2385	17.4967	22.488	PTGES3P1	ENSG00000234518
ENSG00000236304.1	1.03902	4.60484	11.7191	0.00061863	0.0164136	38.7443	63.2465	39.0408	13.8989	19.129	12.0466	19.754	15.4361	34.3316	6.65708	12.0129	11.9528	34.9282	16.3627	5.80497	30.8546	18.3524	67.6309	44.6717	8.69983	8.21732	8.4873	19.9962	10.5263		ENSG00000236304
ENSG00000041357.15	1.02715	7.0275	22.0533	2.65179e-06	0.000248988	200.179	64.4866	224.485	78.7605	302.238	120.466	177.786	189.093	89.7904	209.698	138.148	78.3571	54.7737	109.864	185.759	91.4618	73.4096	105.504	178.687	91.8315	83.6673	165.502	79.9847	90.9091	PSMA4	ENSG00000041357
ENSG00000232810.3	1.02499	4.01662	10.548	0.00116312	0.0247893	19.3722	11.1611	26.0272	10.0381	11.4774	12.6202	41.9772	32.8018	4.40149	6.65708	18.0193	5.31234	7.93822	21.0378	17.4149	15.4273	6.11747	18.9366	4.46717	14.4997	3.73515	12.731	22.4957	13.3971	TNF	ENSG00000232810
ENSG00000204267.13	1.02052	7.51173	13.4522	0.000244715	0.00834183	216.323	122.773	244.005	92.6594	483.964	166.358	200.009	358.89	89.7904	239.655	150.161	88.9817	107.166	95.8389	388.933	130.03	116.232	170.43	201.023	134.364	115.042	283.264	132.475	123.923	TAP2	ENSG00000204267
ENSG00000198087.7	1.01823	5.29897	12.4329	0.000421845	0.012335	48.4304	16.1217	81.3351	37.0638	84.1676	44.1708	37.0387	65.6036	22.8878	83.2135	24.0258	28.5538	23.0208	25.1285	92.8795	18.7331	61.1747	24.3471	8.93434	19.3329	33.6163	45.6193	22.4957	26.7943	CD2AP	ENSG00000198087
ENSG00000010539.11	1.01178	5.73	8.92697	0.0028099	0.0460621	74.26	49.6051	97.6021	30.1143	126.251	51.0546	76.5466	61.7446	20.2469	33.2854	48.0516	31.21	42.8664	36.2318	133.514	34.1604	73.4096	56.8099	75.9419	20.2996	27.6401	68.9593	34.9933	37.7991	ZNF200	ENSG00000010539
ENSG00000196205.8	1.00028	9.90429	43.0646	5.29625e-11	4.71116e-08	1330.22	515.893	1291.6	720.427	1134.35	397.537	1469.2	1300.5	644.378	1314.77	1435.54	776.266	664.429	848.525	888.16	609.378	1119.5	1068.57	1411.63	651.52	666.35	660.949	1562.2	630.144	EEF1A1P5	ENSG00000196205
ENSG00000124256.14	0.993754	6.46523	9.97781	0.00158438	0.0307082	164.663	63.2465	110.616	40.9246	174.074	186.435	133.339	127.348	49.2967	89.8706	48.0516	41.8347	50.8046	43.8288	214.784	38.5682	122.349	108.209	107.212	46.3991	39.5925	117.761	64.9876	28.2297	ZBP1	ENSG00000124256
ENSG00000115159.15	0.975943	5.37977	9.84185	0.00170586	0.0322527	54.8878	28.5229	68.3215	44.0132	110.948	54.4964	54.3234	44.3789	29.0498	56.5852	12.0129	21.9134	26.1961	29.2192	121.904	14.3253	18.3524	40.5785	22.3359	30.9327	26.8931	35.0101	34.9933	31.1005	GPD2	ENSG00000115159
ENSG00000005961.17	0.974976	5.68886	10.6095	0.0011251	0.0242544	25.8296	60.7662	71.5749	30.8865	128.164	30.9769	22.2232	34.7313	41.374	226.341	36.0387	21.2494	23.0208	19.2847	23.2199	56.1994	67.2921	113.62	71.4748	61.8654	41.8336	35.0101	19.9962	25.8373	ITGA2B	ENSG00000005961
ENSG00000014914.20	0.968954	4.62686	15.3682	8.84668e-05	0.00392019	35.5156	17.3618	35.7874	20.8484	34.4322	24.6668	29.6309	46.3084	12.3242	36.6139	15.0161	15.937	7.1444	17.5315	46.4398	14.3253	42.8223	32.4628	35.7374	19.3329	17.9287	15.9137	14.9971	21.5311	MTMR11	ENSG00000014914
ENSG00000025708.13	0.960397	8.04457	19.4037	1.05799e-05	0.000770738	416.502	194.7	338.354	152.888	359.625	391.227	350.633	571.137	93.3116	359.482	219.235	150.074	123.836	149.018	423.763	105.787	342.578	389.554	245.694	137.264	119.525	453.01	197.462	152.632	TYMP	ENSG00000025708
ENSG00000188215.9	0.958095	3.86671	9.05232	0.00262362	0.0439899	29.0583	11.1611	16.267	10.0381	28.6935	16.0621	14.8155	19.2952	9.68328	13.3142	6.00645	13.9449	6.35058	10.5189	17.4149	6.6117	30.5873	24.3471	8.93434	6.76653	5.97623	10.6091	7.49857	8.61244	DCUN1D3	ENSG00000188215
ENSG00000148737.16	0.956424	4.82909	14.142	0.000169518	0.00643826	48.4304	22.3223	48.8011	22.3927	21.0419	20.6513	46.9156	57.8855	30.8104	39.9425	24.0258	30.546	11.1135	25.7129	34.8298	9.91755	24.4699	29.7576	22.3359	28.0328	18.6757	11.67	9.99809	26.7943	TCF7L2	ENSG00000148737
ENSG00000178685.13	0.952329	6.9144	13.0664	0.000300635	0.00969662	206.636	68.207	146.403	79.5327	290.761	190.451	162.97	194.881	33.4513	113.17	93.1	84.9975	65.8873	87.0732	214.784	111.297	159.054	194.777	53.6061	42.5325	64.9915	144.284	69.9866	74.1627	PARP10	ENSG00000178685
ENSG00000170915.8	0.947977	4.71383	15.6419	7.65391e-05	0.00348256	41.973	21.0822	35.7874	20.8484	32.5193	23.5195	39.5079	48.2379	23.7681	33.2854	18.0193	23.2415	23.0208	19.2847	0	26.4468	12.2349	16.2314	22.3359	25.1328	14.9406	15.9137	32.4938	14.8325	PAQR8	ENSG00000170915
ENSG00000163737.3	0.941073	7.26389	12.6573	0.000374104	0.0113923	106.547	101.69	979.275	46.3297	334.757	73.4268	54.3234	100.335	48.4164	299.569	36.0387	502.016	79.3822	37.4006	150.929	99.1755	134.584	110.915	62.5404	73.4652	135.212	90.1776	59.9885	43.0622	PF4	ENSG00000163737
ENSG00000086061.15	0.935686	8.07534	8.95393	0.00276873	0.0456132	416.502	264.147	286.3	180.686	992.795	230.606	259.271	283.639	161.975	252.969	222.239	175.971	177.022	138.499	632.742	168.598	275.286	216.419	214.424	140.164	165.093	328.883	197.462	183.254	DNAJA1	ENSG00000086061
ENSG00000130589.16	0.933685	6.63968	10.9838	0.000919094	0.0212194	187.264	86.8089	107.362	71.8111	193.203	164.637	116.054	223.824	42.2543	96.5277	39.0419	61.0919	58.7429	58.4384	226.394	52.8936	110.114	105.504	98.2778	35.766	51.545	169.746	42.4919	48.3254	HELZ2	ENSG00000130589
ENSG00000135205.14	0.931229	4.72058	10.4335	0.00123751	0.0258213	25.8296	21.0822	13.0136	30.8865	55.4741	19.504	34.5694	27.0133	30.8104	33.2854	30.0322	12.6168	30.9591	18.7003	69.6596	11.0195	24.4699	24.3471	17.8687	14.4997	17.1817	14.8528	14.9971	25.3589	CCDC146	ENSG00000135205
ENSG00000103121.8	0.931026	4.37485	10.0836	0.00149593	0.0296051	32.2869	17.3618	26.0272	10.8103	45.9096	8.6047	22.2232	28.9428	9.68328	26.6283	21.0226	14.6089	7.93822	20.4534	5.80497	22.039	6.11747	21.6419	17.8687	15.4664	16.4346	20.1573	27.4947	18.6603	CMC2	ENSG00000103121
ENSG00000121807.5	0.927344	6.82445	13.1708	0.000284343	0.00931335	171.121	119.052	152.91	77.2162	218.071	209.381	86.4236	160.15	36.0922	246.312	84.0903	78.3571	111.135	52.5945	116.099	67.2189	61.1747	186.661	40.2045	125.664	58.2683	65.7766	69.9866	105.742	CCR2	ENSG00000121807
ENSG00000131943.17	0.924942	4.78416	9.99977	0.00156559	0.030484	38.7443	14.8815	39.0408	22.3927	68.8644	23.5195	14.8155	30.8723	18.4863	43.271	21.0226	11.2887	20.6394	18.1159	58.0497	19.8351	36.7048	32.4628	22.3359	28.9994	14.9406	25.4619	34.9933	17.2249	C19orf12	ENSG00000131943
ENSG00000171307.18	0.92445	3.93449	9.21177	0.00240464	0.041555	25.8296	11.1611	22.7738	10.8103	13.3903	11.4729	17.2847	21.2247	13.2045	29.9569	15.0161	9.2966	7.93822	14.6096	5.80497	13.2234	12.2349	10.8209	31.2702	8.69983	11.9525	9.54822	4.99904	10.0479	ZDHHC16	ENSG00000171307
ENSG00000165168.7	0.924302	9.5048	10.3802	0.00127376	0.026375	868.519	422.883	1203.76	443.993	1723.52	835.803	570.395	1437.49	363.563	1155	438.471	480.103	378.653	393.29	1549.93	299.73	991.029	930.601	415.447	579.988	493.786	811.598	339.935	445.933	CYBB	ENSG00000165168
ENSG00000133313.14	0.923883	6.90061	20.5789	5.72228e-06	0.000475156	180.807	81.8484	191.951	67.1781	208.506	92.3571	130.87	200.67	60.7406	166.427	129.139	79.0211	67.4749	95.2546	296.053	72.7287	97.8794	116.325	147.417	92.7981	79.1851	132.614	112.478	72.2488	CNDP2	ENSG00000133313
ENSG00000180867.10	0.915382	4.27639	10.8406	0.000992967	0.0223762	29.0583	0	9.76021	14.6711	49.7354	15.4885	17.2847	40.5199	10.5636	33.2854	21.0226	11.2887	7.93822	16.3627	29.0248	13.2234	18.3524	13.5262	17.8687	13.5331	14.9406	21.2183	22.4957	12.4402	PDIA3P1	ENSG00000180867
ENSG00000184678.10	0.91195	6.5803	9.85177	0.00169668	0.0322174	171.121	115.332	120.376	50.9627	359.625	166.358	49.3849	100.335	53.6982	136.47	36.0387	61.756	83.3514	47.9195	46.4398	73.8306	67.2921	143.377	102.745	53.1656	68.7267	65.7766	62.488	43.0622	HIST2H2BE	ENSG00000184678
ENSG00000055130.15	0.90932	5.88336	17.7595	2.5066e-05	0.00152389	116.233	29.7631	100.856	48.6462	74.6031	63.1012	76.5466	92.6169	48.4164	116.499	27.029	49.8032	40.4849	37.9849	81.2696	33.0585	36.7048	75.7466	35.7374	39.6325	40.3396	79.5685	42.4919	38.756	CUL1	ENSG00000055130
ENSG00000165178.9	0.904548	7.65734	23.2655	1.41107e-06	0.000155873	193.722	156.256	172.43	142.85	401.709	135.381	274.086	457.296	68.6633	213.027	264.284	102.263	157.177	168.887	301.858	149.865	263.051	243.471	192.088	126.631	104.584	274.776	222.457	128.23	NCF1C	ENSG00000165178
ENSG00000138735.15	0.893534	4.26896	8.91965	0.00282118	0.0462023	19.3722	33.4834	39.0408	13.1268	34.4322	11.4729	9.87698	15.4361	17.606	29.9569	12.0129	11.9528	15.8764	6.42822	34.8298	15.4273	36.7048	29.7576	4.46717	20.2996	15.6876	12.731	9.99809	8.13397	PDE5A	ENSG00000138735
ENSG00000034510.5	0.891843	9.67462	25.3652	4.74397e-07	6.73763e-05	1168.79	381.959	985.781	468.702	1635.53	554.143	1397.59	1074.74	522.017	1274.83	918.987	516.625	408.025	919.236	905.575	733.899	709.626	752.055	1014.05	578.055	593.888	980.284	604.884	574.163	TMSB10	ENSG00000034510
ENSG00000106560.10	0.891794	6.58078	17.3193	3.15967e-05	0.00180411	135.605	74.4076	162.67	71.8111	202.767	113.582	101.239	133.137	64.2618	123.156	84.0903	75.7009	76.207	81.8137	121.904	72.7287	79.5271	116.325	89.3434	66.6987	50.798	77.4466	72.4861	65.0718	GIMAP2	ENSG00000106560
ENSG00000137364.4	0.888748	4.64072	11.0873	0.000869232	0.0204519	38.7443	16.1217	55.3079	20.8484	24.8677	26.9614	27.1617	42.4494	19.3666	33.2854	39.0419	13.9449	17.4641	18.1159	34.8298	16.5292	12.2349	8.1157	26.803	15.4664	22.4109	20.1573	14.9971	19.1388	TPMT	ENSG00000137364
ENSG00000090339.8	0.884215	6.43955	10.4707	0.00121282	0.025495	135.605	85.5688	87.8419	36.2916	197.029	53.9228	111.116	152.432	51.9376	89.8706	111.119	75.7009	48.4232	48.5039	174.149	39.6702	122.349	86.5675	62.5404	45.4324	70.9678	142.162	84.9837	40.6699	ICAM1	ENSG00000090339
ENSG00000241163.7	0.881179	4.73335	10.4658	0.00121604	0.0255307	25.8296	29.7631	22.7738	14.6711	72.6902	12.0466	24.6924	46.3084	15.8454	26.6283	15.0161	24.5696	34.1344	12.8564	34.8298	9.91755	6.11747	40.5785	17.8687	13.5331	25.399	29.7056	17.4967	25.3589	LINC00877	ENSG00000241163
ENSG00000127951.6	0.877347	10.1085	13.0464	0.000303872	0.00975528	1394.8	822.204	1655.98	804.593	2077.41	930.455	1200.05	1871.63	524.658	1820.71	621.668	950.909	1298.69	787.749	1834.37	585.135	1088.91	1109.15	795.157	759.785	657.386	1452.39	757.355	755.981	FGL2	ENSG00000127951
ENSG00000158411.11	0.87474	5.4204	13.2782	0.000268516	0.00893343	35.5156	21.0822	55.3079	34.7473	86.0805	28.6823	76.5466	59.8151	26.4089	56.5852	33.0355	29.8819	27.7838	36.2318	81.2696	34.1604	24.4699	37.8733	35.7374	16.433	37.3515	55.1675	62.488	36.8421	MITD1	ENSG00000158411
ENSG00000204196.5	0.874471	4.71855	13.6132	0.000224604	0.00785929	25.8296	14.8815	45.5477	22.3927	34.4322	10.8993	46.9156	32.8018	18.4863	49.9281	12.0129	17.9292	21.4332	29.2192	11.6099	18.7331	6.11747	27.0523	40.2045	28.0328	18.6757	23.3401	32.4938	17.7034	RPL12P16	ENSG00000204196
ENSG00000164308.16	0.871796	6.54154	13.4019	0.000251375	0.00851402	184.036	68.207	198.458	91.8873	97.5579	108.419	64.2004	50.1675	32.571	149.784	36.0387	90.3098	95.2587	22.2066	255.419	128.928	256.934	100.094	62.5404	83.1317	41.8336	61.5329	79.9847	29.1866	ERAP2	ENSG00000164308
ENSG00000197536.11	0.869235	5.19671	12.1331	0.000495351	0.0138608	41.973	26.0427	48.8011	25.4813	72.6902	44.1708	54.3234	69.4626	28.1695	29.9569	36.0387	15.273	21.4332	23.9597	23.2199	24.2429	36.7048	54.1047	49.1389	27.0661	22.4109	48.802	24.9952	22.9665	C5orf56	ENSG00000197536
ENSG00000140280.13	0.864735	6.03511	8.84714	0.00293548	0.0473854	87.1748	62.0064	94.3487	37.8359	114.774	39.008	101.239	106.123	46.6558	43.271	51.0548	34.5302	44.4541	52.0102	191.564	52.8936	55.0572	75.7466	71.4748	44.4658	43.3277	95.4822	42.4919	44.4976	LYSMD2	ENSG00000140280
ENSG00000100714.15	0.862719	4.40958	10.4855	0.00120312	0.0253904	48.4304	17.3618	29.2806	16.2154	28.6935	28.1087	19.754	25.0837	14.0848	33.2854	6.00645	12.6168	13.495	15.194	40.6348	15.4273	12.2349	21.6419	8.93434	28.9994	12.6995	7.42639	27.4947	10.0479	MTHFD1	ENSG00000100714
ENSG00000047365.11	0.862069	6.26405	18.6797	1.54618e-05	0.00103699	142.063	64.4866	113.869	84.1657	139.642	88.3416	79.0158	90.6873	88.0298	99.8562	69.0742	61.0919	50.8046	50.257	127.709	44.078	61.1747	91.978	53.6061	43.4991	56.0272	66.8375	22.4957	60.7656	ARAP2	ENSG00000047365
ENSG00000160216.18	0.857056	6.17708	17.8955	2.33375e-05	0.00142909	106.547	43.4045	110.616	46.3297	137.729	63.1012	83.9543	135.066	43.1346	83.2135	54.058	41.8347	44.4541	63.6978	81.2696	47.3838	61.1747	113.62	67.0076	54.1323	51.545	92.2994	59.9885	61.7225	AGPAT3	ENSG00000160216
ENSG00000124762.13	0.856247	4.9687	11.7027	0.000624081	0.0164549	54.8878	23.5624	35.7874	17.7597	40.1709	26.3878	54.3234	44.3789	26.4089	49.9281	18.0193	11.9528	19.8456	45.5819	40.6348	26.4468	48.9397	35.168	4.46717	19.3329	18.6757	37.132	27.4947	18.1818	CDKN1A	ENSG00000124762
ENSG00000188725.7	0.854845	4.56767	13.0742	0.000299384	0.00967473	35.5156	14.8815	35.7874	13.1268	30.6064	24.6668	29.6309	30.8723	14.9651	46.5996	12.0129	13.9449	20.6394	16.9471	23.2199	19.8351	30.5873	18.9366	17.8687	20.2996	17.9287	20.1573	24.9952	19.1388	SMIM15	ENSG00000188725
ENSG00000102897.9	0.852264	5.41931	8.82241	0.00297554	0.0477584	51.6591	39.6841	39.0408	32.4308	101.384	60.2329	61.7311	50.1675	28.1695	83.2135	18.0193	21.9134	34.1344	26.2973	75.4646	24.2429	12.2349	56.8099	62.5404	29.9661	35.1104	43.4974	19.9962	20.0957	LYRM1	ENSG00000102897
ENSG00000041353.9	0.851934	4.44089	11.2336	0.000803298	0.0193398	32.2869	29.7631	35.7874	16.2154	43.9967	21.7986	14.8155	21.2247	22.8878	49.9281	12.0129	12.6168	11.1135	8.18137	23.2199	7.71365	12.2349	21.6419	13.4015	31.8994	17.1817	19.0964	9.99809	8.61244	RAB27B	ENSG00000041353
ENSG00000115525.17	0.846999	5.0791	16.2482	5.55635e-05	0.00270048	54.8878	22.3223	48.8011	24.7092	43.9967	21.2249	51.8541	48.2379	29.9301	33.2854	21.0226	25.2336	21.4332	28.6348	40.6348	34.1604	42.8223	35.168	40.2045	23.1995	22.4109	36.071	27.4947	30.1436	ST3GAL5	ENSG00000115525
ENSG00000134802.17	0.846169	4.63346	12.589	0.000388023	0.0117316	38.7443	21.0822	42.2942	16.2154	45.9096	23.5195	19.754	27.0133	24.6483	39.9425	21.0226	20.5853	18.2579	16.9471	23.2199	16.5292	18.3524	27.0523	22.3359	21.2662	15.6876	20.1573	27.4947	11.4833	SLC43A3	ENSG00000134802
ENSG00000126767.17	0.846131	4.16953	9.04623	0.00263238	0.044093	19.3722	7.44076	32.534	8.49378	38.258	10.8993	19.754	19.2952	18.4863	19.9712	24.0258	13.9449	18.2579	12.8564	0	14.3253	6.11747	18.9366	17.8687	13.5331	17.1817	13.7919	12.4976	11.4833	ELK1	ENSG00000126767
ENSG00000105281.12	0.844686	5.08147	9.10924	0.00254322	0.043199	45.2017	27.2828	52.0545	18.5319	30.6064	36.1398	51.8541	77.1807	16.7257	39.9425	12.0129	17.2651	27.7838	35.6474	40.6348	19.8351	30.5873	67.6309	31.2702	17.3997	22.4109	36.071	17.4967	31.1005	SLC1A5	ENSG00000105281
ENSG00000072121.15	0.839534	5.42347	10.9814	0.000920288	0.0212194	64.5739	29.7631	65.0681	34.7473	120.513	49.9073	46.9156	54.0265	38.7331	39.9425	18.0193	39.1785	32.5467	32.7255	63.8547	27.5487	24.4699	40.5785	35.7374	30.9327	29.1341	31.8274	24.9952	30.622	ZFYVE26	ENSG00000072121
ENSG00000214485.6	0.838637	6.41364	16.1149	5.9614e-05	0.00286232	109.776	50.8452	123.629	69.4946	93.7321	34.9925	111.116	111.912	59.8603	106.513	147.158	57.1077	53.9799	82.3981	69.6596	71.6267	85.6445	81.157	120.614	65.732	62.7505	70.0203	174.967	72.2488	RPL7P1	ENSG00000214485
ENSG00000096996.15	0.830302	5.34715	17.7235	2.55458e-05	0.00154196	77.4887	37.2038	55.3079	27.0257	63.1257	34.9925	56.7926	54.0265	25.5286	53.2566	24.0258	31.21	20.6394	35.063	34.8298	33.0585	79.5271	51.3994	49.1389	26.0995	28.3871	46.6802	29.9943	25.3589	IL12RB1	ENSG00000096996
ENSG00000137200.12	0.828172	6.49741	10.3128	0.00132111	0.0272174	116.233	58.286	156.163	51.7349	177.9	101.535	103.708	140.855	62.5012	99.8562	54.058	67.0683	60.3305	53.1789	139.319	50.6897	122.349	94.6832	98.2778	64.7654	43.3277	144.284	97.4814	58.8517	CMTR1	ENSG00000137200
ENSG00000132967.9	0.826685	4.86024	10.0445	0.00152805	0.0299948	32.2869	17.3618	16.267	20.0762	26.7806	15.4885	54.3234	23.1542	26.4089	36.6139	63.0677	19.9213	34.1344	21.6222	11.6099	25.3448	36.7048	35.168	53.6061	21.2662	18.6757	9.54822	29.9943	37.3206	HMGB1P5	ENSG00000132967
ENSG00000174456.13	0.825902	4.38044	10.2645	0.00135614	0.0276479	19.3722	21.0822	26.0272	15.4432	28.6935	14.9148	32.1002	25.0837	12.3242	33.2854	12.0129	13.9449	18.2579	11.1033	11.6099	19.8351	24.4699	24.3471	22.3359	21.2662	18.6757	13.7919	22.4957	12.9187	C12orf76	ENSG00000174456
ENSG00000166333.13	0.814091	7.16368	27.7377	1.38929e-07	2.58026e-05	180.807	133.934	139.896	91.8873	258.241	135.381	162.97	243.119	103.875	223.012	96.1032	84.9975	100.815	104.605	203.174	164.191	183.524	175.84	102.745	120.831	103.09	135.797	124.976	98.5646	ILK	ENSG00000166333
ENSG00000146192.14	0.810637	6.18238	11.6764	0.000632987	0.0166378	113.004	34.7236	100.856	44.7854	107.122	75.1477	96.3005	146.643	45.7755	73.2279	36.0387	52.4594	53.1861	59.0228	127.709	44.078	42.8223	94.6832	62.5404	40.5992	42.5807	103.969	92.4823	65.5503	FGD2	ENSG00000146192
ENSG00000076053.10	0.796443	4.66636	9.03987	0.00264155	0.0441154	29.0583	16.1217	35.7874	20.0762	59.2999	28.6823	19.754	32.8018	27.2892	29.9569	15.0161	17.2651	30.9591	16.3627	17.4149	9.91755	6.11747	10.8209	17.8687	23.1995	16.4346	18.0355	27.4947	24.4019	RBM7	ENSG00000076053
ENSG00000101574.14	0.791064	4.78421	10.8523	0.000986755	0.0223268	29.0583	21.0822	39.0408	24.7092	40.1709	24.6668	34.5694	32.8018	24.6483	49.9281	21.0226	27.2258	23.8147	22.791	17.4149	28.6507	18.3524	13.5262	17.8687	16.433	14.1936	25.4619	27.4947	22.0096	METTL4	ENSG00000101574
ENSG00000170542.5	0.790305	6.71298	33.9061	5.78374e-09	1.84436e-06	138.834	94.2497	123.629	67.1781	124.338	78.016	167.909	158.22	103.875	163.098	96.1032	67.0683	61.1243	87.6576	156.734	62.8111	134.584	110.915	129.548	99.5647	70.9678	105.03	92.4823	78.9474	SERPINB9	ENSG00000170542
ENSG00000120992.17	0.782801	6.0452	22.0036	2.72142e-06	0.000254115	106.547	45.8847	104.109	64.8616	95.645	62.5275	74.0773	82.9693	71.3042	113.17	45.0484	63.0841	56.3614	40.3225	69.6596	41.8741	42.8223	51.3994	40.2045	51.2323	46.3158	72.1421	64.9876	55.0239	LYPLA1	ENSG00000120992
ENSG00000105983.20	0.780922	4.57246	9.93513	0.00162154	0.0312493	41.973	26.0427	48.8011	25.4813	47.8225	25.8141	12.3462	23.1542	16.7257	36.6139	15.0161	18.5932	16.6703	14.6096	40.6348	8.8156	12.2349	16.2314	22.3359	23.1995	23.9049	13.7919	7.49857	11.9617	LMBR1	ENSG00000105983
ENSG00000179583.18	0.780713	6.39458	11.3284	0.00076331	0.0186967	138.834	42.1643	74.8283	82.6213	193.203	53.3492	83.9543	129.278	80.1071	86.542	42.0451	70.3885	95.2587	65.451	139.319	49.5877	103.997	64.9256	93.8106	55.0989	63.4975	93.3603	79.9847	55.9809	CIITA	ENSG00000179583
ENSG00000134375.10	0.77771	4.79911	12.3226	0.000447518	0.012907	38.7443	16.1217	48.8011	21.6205	34.4322	24.0932	41.9772	25.0837	25.5286	49.9281	30.0322	24.5696	19.8456	25.7129	11.6099	27.5487	24.4699	13.5262	8.93434	24.1662	18.6757	20.1573	22.4957	27.7512	TIMM17A	ENSG00000134375
ENSG00000113407.13	0.777127	5.295	8.99348	0.00270944	0.0450711	41.973	13.6414	91.0953	37.0638	80.3418	45.3181	46.9156	50.1675	27.2892	49.9281	39.0419	37.1864	25.4023	30.9723	29.0248	27.5487	18.3524	43.2837	26.803	33.8327	25.399	36.071	19.9962	32.5359	TARS	ENSG00000113407
ENSG00000188536.12	0.767879	15.2413	10.9914	0.000915369	0.0212194	42631.7	23081.2	53798.3	22131.7	34154.8	10168.5	45550.2	86967.2	15563.7	44782.2	29272.4	27969.5	13705.3	24090.6	39427.3	35813.4	84243.6	71475	34026.5	30922.1	28868.9	89711.9	22935.6	18498.1	HBA2	ENSG00000188536
ENSG00000158869.10	0.765785	8.91593	11.142	0.000843963	0.0200716	671.568	524.574	501.024	224.699	983.23	762.377	402.487	700.415	316.907	625.766	690.742	230.423	302.446	279.92	464.398	402.212	434.34	735.824	455.652	301.594	274.16	585.624	317.439	419.617	FCER1G	ENSG00000158869
ENSG00000167202.11	0.765474	6.51001	10.7037	0.0010692	0.0233469	109.776	68.207	143.15	71.0389	197.029	113.582	69.1388	165.939	57.2194	116.499	63.0677	70.3885	97.6402	56.1008	121.904	62.8111	110.114	59.5152	67.0076	73.4652	61.2564	91.2385	62.488	76.5551	TBC1D2B	ENSG00000167202
ENSG00000023445.13	0.761413	7.00292	14.2452	0.000160471	0.00614995	100.09	89.2892	191.951	129.723	283.109	108.993	145.685	169.798	132.925	136.47	120.129	100.27	143.682	67.7885	133.514	80.4423	152.937	86.5675	102.745	122.764	109.066	88.0558	159.969	111.483	BIRC3	ENSG00000023445
ENSG00000132963.7	0.760057	5.98542	13.2707	0.000269591	0.0089516	77.4887	60.7662	87.8419	40.1524	135.816	63.1012	81.4851	98.4054	31.6907	93.1991	54.058	51.1313	36.5158	49.0882	81.2696	40.7721	48.9397	48.6942	71.4748	44.4658	48.5569	85.9339	47.4909	45.933	POMP	ENSG00000132963
ENSG00000132467.3	0.759715	5.16081	13.0831	0.000297977	0.00964771	48.4304	21.0822	48.8011	30.8865	42.0838	31.5506	41.9772	52.097	20.2469	46.5996	57.0613	27.2258	26.99	30.388	40.6348	35.2624	48.9397	27.0523	22.3359	35.766	27.6401	14.8528	32.4938	37.3206	UTP3	ENSG00000132467
ENSG00000148834.12	0.757569	6.25373	13.1292	0.000290733	0.00948588	93.6321	53.3255	113.869	41.6967	151.119	75.1477	101.239	104.194	48.4164	113.17	63.0677	45.1549	55.5676	71.2948	98.6845	73.8306	67.2921	83.8623	80.4091	52.199	64.2445	97.604	47.4909	47.3684	GSTO1	ENSG00000148834
ENSG00000105402.7	0.756695	6.19707	11.306	0.000772585	0.0188419	93.6321	40.9242	120.376	40.9246	112.861	78.016	96.3005	121.56	45.7755	93.1991	33.0355	52.4594	54.7737	64.2822	127.709	52.8936	122.349	89.2727	67.0076	47.3657	39.5925	113.518	72.4861	34.4498	NAPA	ENSG00000105402
ENSG00000154146.12	0.736133	7.3115	10.7833	0.00102419	0.0228663	145.291	207.101	146.403	109.647	309.89	94.6517	116.054	131.207	91.551	489.295	93.1	85.6615	107.96	115.708	116.099	253.448	207.994	267.818	142.95	141.131	140.441	132.614	107.479	92.3445	NRGN	ENSG00000154146
ENSG00000158793.13	0.734569	5.27233	9.83785	0.00170957	0.0322832	45.2017	32.2433	58.5613	28.57	70.7773	41.3026	41.9772	46.3084	30.8104	46.5996	36.0387	23.2415	32.5467	29.8036	23.2199	49.5877	24.4699	18.9366	49.1389	30.9327	24.652	38.1929	27.4947	36.3637	NIT1	ENSG00000158793
ENSG00000175471.19	0.732736	5.38207	11.4148	0.000728624	0.0183574	54.8878	54.5656	39.0408	43.2411	78.4289	57.9383	44.4464	55.956	27.2892	56.5852	24.0258	27.8898	31.7529	22.2066	46.4398	22.039	48.9397	54.1047	35.7374	28.0328	34.3633	32.8883	22.4957	34.4498	MCTP1	ENSG00000175471
ENSG00000076770.14	0.730728	6.54034	13.458	0.000243969	0.00834183	132.376	55.8057	221.231	63.3173	93.7321	45.8917	66.6696	156.291	87.1495	116.499	87.0935	89.6458	119.073	47.9195	69.6596	55.0975	97.8794	83.8623	89.3434	81.1984	68.7267	142.162	107.479	64.5933	MBNL3	ENSG00000076770
ENSG00000161057.11	0.727773	5.16042	10.9864	0.000917852	0.0212194	54.8878	24.8025	52.0545	23.1649	59.2999	39.5816	22.2232	55.956	29.9301	56.5852	24.0258	29.2179	26.99	29.2192	34.8298	24.2429	36.7048	48.6942	35.7374	29.9661	28.3871	23.3401	29.9943	25.8373	PSMC2	ENSG00000161057
ENSG00000147471.11	0.720599	5.3404	12.4338	0.000421644	0.012335	74.26	34.7236	61.8147	30.1143	43.9967	41.3026	34.5694	65.6036	27.2892	69.8993	30.0322	25.8977	34.1344	32.7255	29.0248	28.6507	30.5873	54.1047	26.803	44.4658	35.8574	28.6446	27.4947	34.9282	PLPBP	ENSG00000147471
ENSG00000138413.13	0.71893	5.4034	12.1579	0.000488808	0.0137263	58.1165	39.6841	61.8147	23.937	55.4741	36.1398	22.2232	79.1102	25.5286	73.2279	57.0613	24.5696	36.5158	29.2192	40.6348	34.1604	30.5873	51.3994	31.2702	45.4324	29.8812	43.4974	24.9952	44.0192	IDH1	ENSG00000138413
ENSG00000103018.16	0.717187	5.17729	9.46152	0.00209827	0.0376035	45.2017	22.3223	68.3215	33.203	38.258	21.2249	49.3849	23.1542	40.4937	79.885	27.029	25.8977	30.1653	28.6348	23.2199	34.1604	30.5873	32.4628	31.2702	35.766	36.6044	28.6446	24.9952	32.0574	CYB5B	ENSG00000103018
ENSG00000113140.10	0.714166	7.40149	9.52012	0.00203231	0.0365888	190.493	141.374	185.444	166.787	281.196	152.016	113.585	127.348	172.538	529.238	30.0322	83.6694	131.775	69.5417	214.784	189.535	324.226	186.661	169.753	215.562	131.477	163.381	112.478	59.8086	SPARC	ENSG00000113140
ENSG00000231389.7	0.71375	8.29455	13.902	0.000192592	0.00703479	271.21	223.223	338.354	210.028	505.005	145.133	301.248	794.961	241.202	649.065	156.168	268.273	242.116	286.348	371.518	144.355	256.934	405.785	281.432	245.528	269.678	502.873	249.952	188.517	HLA-DPA1	ENSG00000231389
ENSG00000182487.12	0.713394	7.10406	9.06722	0.00260232	0.0438503	171.121	146.335	136.643	88.0265	242.938	120.466	130.87	214.176	57.2194	136.47	141.152	116.872	150.032	111.617	191.564	120.113	226.346	216.419	129.548	86.9983	71.7148	116.7	107.479	118.66	NCF1B	ENSG00000182487
ENSG00000187164.19	0.694197	4.91518	9.86404	0.00168541	0.0320418	32.2869	24.8025	55.3079	23.1649	24.8677	24.0932	64.2004	32.8018	8.80298	73.2279	24.0258	27.8898	11.1135	29.2192	52.2447	23.1409	36.7048	18.9366	26.803	42.5325	18.6757	28.6446	27.4947	11.4833	SHTN1	ENSG00000187164
ENSG00000101347.8	0.689238	9.15544	10.0869	0.00149327	0.0295871	900.806	399.321	738.523	359.055	1092.27	692.392	424.71	949.323	389.972	735.607	396.426	426.98	391.354	329.592	1068.11	317.362	642.334	735.824	486.922	431.125	401.155	724.604	352.433	385.646	SAMHD1	ENSG00000101347
ENSG00000180628.14	0.688745	7.31761	9.11187	0.00253956	0.043199	196.95	111.611	234.245	144.394	317.541	133.086	182.724	204.529	120.601	159.77	96.1032	117.536	143.682	94.6702	272.834	116.807	183.524	197.482	151.884	117.931	114.295	253.558	107.479	94.7369	PCGF5	ENSG00000180628
ENSG00000119655.10	0.688273	6.6059	17.1712	3.41585e-05	0.00191163	109.776	74.4076	87.8419	48.6462	183.638	61.3802	170.378	165.939	63.3815	96.5277	99.1064	57.7717	70.6502	104.605	145.124	68.3209	61.1747	110.915	107.212	73.4652	80.6792	131.553	127.476	55.0239	NPC2	ENSG00000119655
ENSG00000125870.10	0.681823	5.22899	10.9369	0.000942669	0.0215298	41.973	26.0427	39.0408	35.5195	47.8225	34.9925	61.7311	34.7313	38.7331	59.9137	45.0484	27.8898	25.4023	33.3099	23.2199	38.5682	24.4699	37.8733	26.803	29.9661	23.9049	27.5837	29.9943	41.1483	SNRPB2	ENSG00000125870
ENSG00000133574.9	0.677582	8.7511	14.3005	0.000155827	0.00601288	503.676	322.433	510.784	319.675	772.811	437.119	518.541	528.688	367.965	462.667	369.397	258.313	288.158	322.58	847.525	299.73	464.927	562.689	553.929	355.726	284.618	410.573	379.927	295.215	GIMAP4	ENSG00000133574
ENSG00000204287.13	0.671475	10.0006	18.9286	1.35702e-05	0.000932314	1381.88	767.639	1255.81	782.972	1603.01	540.375	1405	1589.92	831.882	1378.02	615.661	992.744	932.741	1194.48	1224.85	630.315	997.147	1060.45	933.639	735.619	971.138	1130.93	989.811	657.417	HLA-DRA	ENSG00000204287
ENSG00000123416.15	0.671058	7.37551	24.2293	8.55231e-07	0.000105835	267.982	151.296	162.67	125.09	210.419	178.978	185.193	256.626	134.686	242.983	135.145	124.84	129.393	141.421	203.174	125.622	220.229	197.482	214.424	123.731	103.09	162.32	119.977	114.354	TUBA1B	ENSG00000123416
ENSG00000113583.7	0.669764	5.82887	14.9981	0.000107621	0.00452464	83.9461	32.2433	94.3487	51.7349	95.645	45.8917	64.2004	63.6741	40.4937	83.2135	48.0516	45.1549	42.0726	46.1663	58.0497	40.7721	61.1747	51.3994	58.0732	53.1656	49.3039	63.6548	49.9904	42.1053	C5orf15	ENSG00000113583
ENSG00000165097.13	0.668923	6.19573	19.9223	8.0655e-06	0.000631088	122.69	66.9669	130.136	76.444	109.035	87.1943	69.1388	106.123	47.5361	96.5277	33.0355	78.3571	61.1243	56.6852	104.489	47.3838	61.1747	75.7466	40.2045	57.0322	68.7267	49.8629	57.489	43.5407	KDM1B	ENSG00000165097
ENSG00000213064.9	0.660241	6.92231	11.7092	0.000621916	0.0164235	190.493	73.1675	159.417	92.6594	195.116	99.2409	106.178	175.586	111.798	169.756	93.1	88.9817	96.8463	99.9296	238.004	72.7287	73.4096	140.672	142.95	124.698	100.102	112.457	89.9828	97.1292	SFT2D2	ENSG00000213064
ENSG00000115904.12	0.659651	6.33313	10.5011	0.001193	0.0252969	113.004	68.207	130.136	77.9884	185.551	84.3261	66.6696	96.4759	78.3465	79.885	39.0419	71.0526	65.8873	56.6852	121.904	41.8741	85.6445	56.8099	80.4091	57.9988	68.7267	74.2639	72.4861	60.7656	SOS1	ENSG00000115904
ENSG00000147050.14	0.656983	6.24898	9.65682	0.0018865	0.0348734	90.4035	100.45	52.0545	93.4316	235.287	69.4113	56.7926	81.0398	47.5361	59.9137	57.0613	50.4673	95.2587	40.3225	104.489	55.0975	67.2921	64.9256	35.7374	47.3657	80.6792	48.802	67.4871	75.1196	KDM6A	ENSG00000147050
ENSG00000117450.13	0.656222	6.33806	11.1615	0.000835142	0.0199216	87.1748	44.6446	110.616	56.3678	116.687	76.8687	98.7698	98.4054	62.5012	149.784	81.0871	63.0841	54.7737	87.6576	133.514	55.0975	67.2921	100.094	84.8763	59.9321	60.5094	68.9593	64.9876	78.9474	PRDX1	ENSG00000117450
ENSG00000167004.12	0.654515	7.95685	31.7125	1.78771e-08	4.95312e-06	329.327	161.217	335.101	197.673	434.228	239.784	328.41	302.934	180.461	276.269	255.274	179.292	157.971	233.754	307.663	221.492	263.051	273.229	263.563	174.963	209.168	237.644	227.456	203.828	PDIA3	ENSG00000167004
ENSG00000166750.9	0.65403	7.12634	13.9555	0.000187185	0.00691064	119.462	124.013	253.765	145.939	241.025	133.086	150.624	135.066	172.538	156.441	135.145	133.473	138.919	81.8137	214.784	82.6462	85.6445	132.556	116.146	105.365	109.813	99.7258	124.976	143.062	SLFN5	ENSG00000166750
ENSG00000019582.14	0.649503	11.061	25.9066	3.58335e-07	5.3095e-05	2980.09	1348.02	2056.15	1450.89	2790.92	1225.88	3800.17	3361.22	1649.68	2423.18	1723.85	1614.95	1559.07	2959.9	2316.18	1791.77	2141.11	2042.45	3082.35	1534.07	1861.6	2109.09	2129.59	1366.51	CD74	ENSG00000019582
ENSG00000118503.14	0.631365	6.79991	8.76027	0.00307864	0.0486281	151.749	114.092	126.883	79.5327	246.764	118.171	96.3005	158.22	89.7904	149.784	51.0548	126.832	65.8873	89.4107	104.489	73.8306	165.172	183.956	84.8763	64.7654	97.8608	95.4822	84.9837	63.1579	TNFAIP3	ENSG00000118503
ENSG00000179144.4	0.629017	7.31356	13.5701	0.000229821	0.00799922	222.78	136.414	227.738	118.141	233.374	187.009	165.439	191.022	139.967	193.055	117.126	93.63	167.497	124.474	145.124	164.191	134.584	170.43	125.081	160.463	105.331	143.223	149.971	167.943	GIMAP7	ENSG00000179144
ENSG00000092010.14	0.617493	8.47699	10.9528	0.000934619	0.0213748	416.502	274.068	452.223	236.282	506.918	279.94	659.288	416.776	225.356	456.01	312.335	253.664	240.528	356.474	510.837	283.201	367.048	373.322	402.045	243.595	271.172	553.797	257.451	252.153	PSME1	ENSG00000092010
ENSG00000155561.14	0.613182	5.29118	8.73123	0.00312806	0.049282	54.8878	26.0427	58.5613	35.5195	61.2128	48.76	34.5694	44.3789	41.374	46.5996	24.0258	39.1785	42.0726	23.9597	40.6348	23.1409	48.9397	32.4628	26.803	26.0995	30.6282	29.7056	27.4947	36.8421	NUP205	ENSG00000155561
ENSG00000242574.8	0.612694	6.52952	11.0862	0.000869709	0.0204519	100.09	49.6051	133.39	59.4565	120.513	41.8762	165.439	140.855	73.0647	106.513	54.058	86.3256	69.8564	98.7609	116.099	83.7482	67.2921	89.2727	84.8763	68.632	94.1257	122.005	104.98	75.5981	HLA-DMB	ENSG00000242574
ENSG00000023902.13	0.609569	7.52784	17.6724	2.62406e-05	0.00157267	203.408	188.499	217.978	147.483	218.071	106.125	239.517	306.793	95.9525	213.027	156.168	146.089	151.62	178.821	278.639	156.477	269.168	216.419	214.424	157.564	127.742	211.122	154.97	131.579	PLEKHO1	ENSG00000023902
ENSG00000069849.10	0.604814	6.04689	11.8391	0.000579993	0.0156839	135.605	31.0032	91.0953	36.2916	53.5612	55.6437	83.9543	106.123	41.374	103.185	60.0645	59.0998	35.722	64.2822	75.4646	59.5053	91.762	56.8099	75.9419	60.8988	43.3277	88.0558	47.4909	57.8948	ATP1B3	ENSG00000069849
ENSG00000150753.11	0.602555	6.91276	16.9414	3.85513e-05	0.00209503	164.663	105.411	143.15	109.647	214.245	99.8146	130.87	144.714	105.636	149.784	93.1	114.879	112.723	120.967	121.904	111.297	122.349	100.094	120.614	84.0983	103.837	98.6649	84.9837	110.526	CCT5	ENSG00000150753
ENSG00000167553.15	0.601656	5.62227	10.4755	0.0012097	0.025461	74.26	43.4045	45.5477	16.2154	63.1257	44.1708	61.7311	65.6036	40.4937	63.2423	51.0548	31.8741	43.6602	52.5945	52.2447	47.3838	42.8223	59.5152	53.6061	41.5658	29.1341	48.802	49.9904	47.3684	TUBA1C	ENSG00000167553
ENSG00000105383.14	0.595515	5.34133	9.27891	0.00231807	0.0403895	48.4304	29.7631	45.5477	26.2535	76.516	30.4033	54.3234	48.2379	31.6907	56.5852	21.0226	38.5145	26.99	37.4006	5.80497	34.1604	48.9397	45.989	49.1389	42.5325	47.0628	24.401	44.9914	27.7512	CD33	ENSG00000105383
ENSG00000143106.12	0.591043	6.17341	11.2553	0.000793965	0.0191972	87.1748	63.2465	84.5885	47.874	109.035	73.4268	143.216	88.7578	51.0573	96.5277	57.0613	46.483	44.4541	67.2041	81.2696	56.1994	61.1747	56.8099	62.5404	68.632	61.2564	90.1776	57.489	60.2871	PSMA5	ENSG00000143106
ENSG00000143390.17	0.584507	6.08954	10.7736	0.00102959	0.0229566	96.8608	57.0458	91.0953	64.8616	107.122	62.5275	64.2004	102.264	86.2692	89.8706	39.0419	60.4279	61.9181	59.6072	63.8547	33.0585	85.6445	40.5785	67.0076	56.0655	54.5331	73.203	44.9914	48.3254	RFX5	ENSG00000143390
ENSG00000095303.14	0.581837	6.88616	10.6095	0.00112511	0.0242544	113.004	167.417	156.163	81.8492	149.206	111.287	74.0773	113.842	95.9525	296.24	111.119	87.6537	85.7328	75.3855	87.0745	136.642	165.172	137.967	102.745	132.431	70.9678	95.4822	97.4814	104.785	PTGS1	ENSG00000095303
ENSG00000235174.1	0.572108	6.67716	9.83558	0.00171168	0.032287	142.063	48.365	117.123	73.3554	110.948	49.9073	165.439	108.053	82.748	129.813	102.11	83.6694	91.2896	100.514	104.489	82.6462	128.467	94.6832	160.818	84.0983	94.1257	112.457	134.974	86.6029	RPL39P3	ENSG00000235174
ENSG00000104518.10	0.568861	6.56027	9.09042	0.00256952	0.04344	129.148	73.1675	91.0953	65.6338	158.771	100.388	125.931	140.855	36.0922	96.5277	114.123	51.7953	58.7429	87.0732	87.0745	85.9521	152.937	110.915	89.3434	48.3324	73.9559	164.441	67.4871	72.7273	GSDMD	ENSG00000104518
ENSG00000186088.15	0.530294	5.99823	10.0254	0.00154396	0.030237	64.5739	57.0458	71.5749	49.4184	91.8192	61.3802	66.6696	92.6169	53.6982	89.8706	45.0484	46.483	51.5985	43.2444	104.489	49.5877	73.4096	67.6309	58.0732	69.5986	53.7861	59.4111	59.9885	53.1101	GSAP	ENSG00000186088
ENSG00000104164.10	0.530048	6.24542	8.79698	0.0030173	0.0480398	90.4035	75.6478	100.856	74.1275	101.384	68.8376	83.9543	71.3922	58.98	116.499	66.0709	64.4122	57.1552	51.4258	133.514	53.9955	91.762	73.0413	75.9419	57.9988	62.0034	84.873	62.488	64.1149	BLOC1S6	ENSG00000104164
ENSG00000169813.16	0.529972	7.70226	15.614	7.76791e-05	0.00351031	319.641	193.46	247.259	202.306	355.799	206.513	217.294	237.331	167.257	213.027	192.206	170.659	191.311	179.99	261.224	179.618	165.172	197.482	196.556	172.063	162.852	201.573	169.967	181.34	HNRNPF	ENSG00000169813
ENSG00000110958.15	0.528489	7.94622	8.74997	0.00309607	0.0488578	309.955	192.22	227.738	214.661	675.254	202.497	298.779	256.626	181.341	242.983	237.255	209.173	154.795	246.61	307.663	207.167	226.346	208.303	209.957	176.896	234.567	237.644	199.962	244.019	PTGES3	ENSG00000110958
ENSG00000102096.9	0.518008	7.61925	8.80268	0.00300788	0.0479587	206.636	226.943	198.458	138.989	246.764	172.094	264.209	268.203	195.426	136.47	198.213	100.935	134.156	137.33	325.078	208.269	269.168	197.482	254.629	133.397	174.805	210.061	219.958	152.632	PIM2	ENSG00000102096
ENSG00000140264.19	0.509599	8.72219	11.0034	0.000909471	0.021143	455.246	291.43	559.585	275.662	558.567	276.498	387.671	625.164	367.084	615.78	321.345	373.856	313.56	382.771	348.298	408.823	593.394	559.983	540.528	347.026	304.788	603.659	344.934	315.311	SERF2	ENSG00000140264
ENSG00000107798.17	0.502338	6.55315	9.52814	0.00202345	0.036557	158.206	34.7236	182.191	65.6338	89.9063	104.404	143.216	75.2512	117.96	176.413	81.0871	82.3413	71.444	111.617	40.6348	44.078	48.9397	48.6942	134.015	111.164	91.1376	64.7157	92.4823	62.6794	LIPA	ENSG00000107798
ENSG00000164111.14	0.450152	7.76795	12.8874	0.000330799	0.0104112	309.955	176.098	325.34	145.939	275.458	240.932	264.209	270.133	101.234	266.283	201.216	213.822	190.517	227.91	261.224	166.394	256.934	281.344	160.818	180.763	174.058	217.487	172.467	167.464	ANXA5	ENSG00000164111
ENSG00000111144.9	0.44665	8.2858	11.4101	0.000730469	0.0183574	238.923	300.111	344.861	235.509	495.441	250.684	296.309	341.525	88.9101	589.152	501.539	204.525	320.704	240.182	284.443	223.696	275.286	454.479	107.212	355.726	295.077	306.604	317.439	396.172	LTA4H	ENSG00000111144
ENSG00000135387.20	0.413903	6.83073	8.96349	0.00275429	0.0454914	196.95	95.4898	123.629	101.153	154.945	121.039	128.401	117.701	110.918	123.156	93.1	97.6143	115.104	93.5014	150.929	81.5443	67.2921	113.62	102.745	127.597	100.849	95.4822	94.9818	93.3015	CAPRIN1	ENSG00000135387
ENSG00000125952.18	0.413108	8.0914	9.29747	0.00229471	0.0401895	238.923	319.953	318.834	220.066	361.538	248.389	296.309	341.525	214.793	339.511	240.258	182.612	187.342	250.701	330.883	373.561	299.756	338.154	268.03	218.462	226.35	302.36	202.461	222.01	MAX	ENSG00000125952
ENSG00000078369.17	-0.218613	8.53587	8.96957	0.00274513	0.0454914	322.869	415.443	357.874	397.663	323.28	418.189	355.571	385.904	374.127	362.811	315.339	387.801	402.468	409.069	348.298	357.032	275.286	373.322	299.301	376.026	410.866	441.34	322.438	362.201	GNB1	ENSG00000078369
ENSG00000162511.7	-0.286623	10.4028	11.573	0.000669153	0.0172926	1184.93	1891.19	1239.55	1535.06	1390.68	1693.98	1066.71	1219.46	1465.7	1191.62	1039.12	1612.96	1843.26	1482	1195.82	1247.41	1046.09	1414.84	1067.65	1297.24	1526.18	1308.11	1117.29	1269.38	LAPTM5	ENSG00000162511
ENSG00000078304.19	-0.314844	7.85551	10.6012	0.00113014	0.0242701	219.551	286.469	204.964	270.257	216.158	240.932	227.17	164.009	286.977	219.684	171.184	268.273	211.951	250.701	220.589	232.511	171.289	192.072	192.088	273.561	263.701	254.619	147.472	247.847	PPP2R5C	ENSG00000078304
ENSG00000067560.10	-0.321621	9.43792	11.6051	0.000657729	0.0170757	552.107	772.599	644.174	702.667	495.441	600.608	760.527	565.349	589.8	669.037	855.919	748.376	649.347	968.908	592.107	746.02	630.099	627.614	661.141	746.252	767.199	758.553	672.371	772.249	RHOA	ENSG00000067560
ENSG00000139644.12	-0.333864	9.29275	10.5428	0.00116641	0.0248281	529.506	842.046	471.744	656.338	600.65	624.128	580.272	565.349	661.104	399.425	606.651	664.043	793.822	717.039	551.472	631.417	556.689	584.331	571.798	722.086	623.022	623.817	669.872	682.297	TMBIM6	ENSG00000139644
ENSG00000087274.16	-0.336117	7.76664	11.141	0.000844384	0.0200716	187.264	220.743	178.937	229.332	177.9	207.087	172.847	227.683	188.384	156.441	231.248	219.798	243.703	237.26	203.174	253.448	201.876	192.072	201.023	242.628	225.603	260.985	252.452	220.574	ADD1	ENSG00000087274
ENSG00000147065.16	-0.34717	10.3219	13.9378	0.000188962	0.00695783	1139.73	1710.14	1093.14	1350.51	1046.36	1365.85	1084	1173.15	1312.52	1105.08	1399.5	1477.5	1415.39	1563.81	998.455	1359.81	1070.56	1082.09	1054.25	1430.64	1374.53	1252.94	1322.25	1400	MSN	ENSG00000147065
ENSG00000164754.14	-0.351177	8.17124	9.84631	0.00170172	0.0322431	222.78	385.68	217.978	389.17	288.848	279.366	234.578	243.119	303.703	223.012	204.219	289.523	319.91	320.827	296.053	250.143	214.111	278.639	290.366	287.094	281.63	373.441	292.444	313.397	RAD21	ENSG00000164754
ENSG00000166783.21	-0.355364	7.83824	12.4763	0.000412152	0.0122637	151.749	321.193	208.218	243.231	187.464	207.087	167.909	210.317	250.885	199.712	174.187	232.415	338.962	215.638	220.589	181.822	159.054	259.702	174.22	249.395	231.579	301.299	217.458	261.244	MARF1	ENSG00000166783
ENSG00000197622.12	-0.361178	9.74926	8.71229	0.00316072	0.049554	736.142	1250.05	575.852	1023.11	822.547	973.479	728.427	646.388	933.996	535.895	864.929	878.529	1224.87	866.057	835.916	980.735	764.683	684.424	817.492	933.781	804.55	735.213	897.328	1011.48	CDC42SE1	ENSG00000197622
ENSG00000108669.16	-0.38474	8.19643	9.6481	0.00189548	0.034935	255.067	324.913	217.978	285.7	244.851	276.498	311.125	295.216	290.498	169.756	255.274	356.591	287.364	388.615	203.174	415.435	244.699	248.882	321.636	291.928	304.788	332.066	242.454	342.105	CYTH1	ENSG00000108669
ENSG00000169926.10	-0.387372	8.13243	10.5487	0.0011627	0.0247893	248.609	332.354	260.272	321.219	242.938	287.397	217.294	250.837	325.71	213.027	258.277	381.825	337.375	317.32	174.149	246.837	183.524	216.419	268.03	356.693	296.571	256.741	294.944	296.651	KLF13	ENSG00000169926
ENSG00000114353.16	-0.39487	9.29984	11.3911	0.000737968	0.0183959	516.591	793.681	465.237	629.312	417.012	628.143	644.473	617.446	566.032	495.952	732.787	721.815	674.749	814.047	452.788	760.345	532.22	584.331	728.149	632.187	593.888	743.7	557.393	704.306	GNAI2	ENSG00000114353
ENSG00000163466.15	-0.395799	9.4711	17.8998	2.32844e-05	0.00142909	561.793	978.46	624.654	762.896	581.521	708.454	651.881	565.349	683.111	535.895	789.848	768.962	759.688	823.981	580.497	840.788	568.924	638.435	687.945	748.185	773.922	804.172	674.871	790.431	ARPC2	ENSG00000163466
ENSG00000055917.15	-0.395874	7.89418	8.80573	0.00300286	0.0479587	203.408	283.989	169.177	279.523	256.329	220.28	182.724	189.093	279.055	176.413	210.226	286.866	305.622	234.922	267.029	219.288	207.994	148.788	196.556	270.661	270.425	270.533	209.96	252.153	PUM2	ENSG00000055917
ENSG00000204256.12	-0.400386	7.88994	8.86965	0.00289951	0.0470288	196.95	255.466	214.725	238.598	210.419	310.917	158.032	245.049	264.089	173.084	222.239	280.89	297.683	257.129	139.319	212.676	269.168	227.24	183.154	248.428	220.374	270.533	234.955	239.235	BRD2	ENSG00000204256
ENSG00000183283.15	-0.404706	9.69186	11.9994	0.000532168	0.0146964	577.936	1162	527.051	830.846	744.118	734.842	854.359	758.301	706.879	708.979	774.832	923.684	1039.11	1123.77	719.816	896.987	666.804	738.529	826.427	749.152	986.079	1000.44	799.847	865.551	DAZAP2	ENSG00000183283
ENSG00000184922.13	-0.406426	9.35904	11.1602	0.000835717	0.0199216	532.735	1018.14	458.73	692.629	652.299	811.71	525.949	725.499	554.588	356.154	639.687	729.783	767.626	715.87	557.277	760.345	489.397	687.129	571.798	573.222	668.591	761.735	634.879	726.795	FMNL1	ENSG00000184922
ENSG00000160593.18	-0.409076	9.66435	16.4867	4.89932e-05	0.00246439	678.026	1537.76	582.359	769.073	518.396	851.866	671.634	727.428	639.977	532.566	924.993	902.434	1016.09	828.656	528.252	1191.21	776.918	1011.76	643.273	682.453	744.041	908.141	692.368	973.685	JAML	ENSG00000160593
ENSG00000100201.20	-0.409268	9.85461	13.239	0.000274182	0.00903611	645.739	1160.76	644.174	973.696	759.421	872.517	930.905	781.455	1154.95	685.679	967.038	1020.63	1079.6	884.173	795.281	1163.66	819.74	746.645	786.222	1022.71	1139.22	958.004	997.309	1090.91	DDX17	ENSG00000100201
ENSG00000169714.16	-0.409364	8.58736	23.3367	1.35983e-06	0.000153034	306.726	524.574	328.594	430.866	365.364	484.732	365.448	347.313	341.556	272.94	294.316	458.19	454.066	430.691	354.103	403.314	305.873	321.923	268.03	360.559	507.233	410.573	334.936	411.005	CNBP	ENSG00000169714
ENSG00000145495.15	-0.410372	7.32288	12.9604	0.000318142	0.010088	122.69	189.739	110.616	189.18	160.684	162.916	125.931	140.855	176.94	119.827	126.135	183.276	210.363	144.927	98.6845	173.006	122.349	124.441	116.146	183.663	205.433	169.746	149.971	182.297	2006-03-01	ENSG00000145495
ENSG00000115524.15	-0.420357	9.63016	11.3938	0.000736894	0.0183959	568.25	1147.12	540.065	955.937	778.55	721.648	637.065	686.908	1014.1	515.924	690.742	1023.95	1041.49	725.22	737.231	804.423	685.156	570.804	750.485	811.017	900.917	815.842	809.845	939.713	SF3B1	ENSG00000115524
ENSG00000173575.20	-0.421965	7.68476	13.4432	0.0002459	0.00834794	171.121	267.867	152.91	237.054	198.942	216.839	140.747	181.375	268.491	143.127	165.177	262.961	241.322	211.547	150.929	207.167	171.289	170.43	160.818	204.929	229.338	209	199.962	229.187	CHD2	ENSG00000173575
ENSG00000092929.11	-0.425402	7.4966	10.0733	0.00150431	0.0297212	158.206	302.591	94.3487	173.736	170.248	256.42	133.339	165.939	148.77	106.513	147.158	180.62	231.002	160.706	127.709	228.104	134.584	202.893	147.417	158.53	182.275	188.842	179.966	211.483	UNC13D	ENSG00000092929
ENSG00000106948.16	-0.433164	8.35913	14.8065	0.000119122	0.00486299	287.354	435.285	305.82	374.499	212.332	437.119	274.086	310.652	318.668	252.969	285.306	416.355	473.118	389.2	162.539	328.381	214.111	327.333	218.891	288.061	345.875	341.614	344.934	358.852	AKNA	ENSG00000106948
ENSG00000186635.14	-0.438273	8.8914	10.7495	0.00104307	0.0231246	329.327	704.392	351.368	507.31	363.451	495.057	427.179	457.296	392.613	309.554	498.535	539.203	563.614	538.218	290.248	554.281	397.635	538.342	544.995	452.391	458.676	542.126	429.918	575.12	ARAP1	ENSG00000186635
ENSG00000176390.11	-0.438279	6.92315	9.55046	0.00199899	0.0364073	77.4887	130.213	94.3487	162.926	109.035	122.76	86.4236	104.194	123.242	83.2135	102.11	113.551	158.764	122.721	168.344	100.277	97.8794	78.4518	116.146	146.93	120.272	134.736	117.478	142.105	CRLF3	ENSG00000176390
ENSG00000149311.18	-0.439611	7.83276	12.4803	0.000411271	0.0122591	177.578	248.025	191.951	296.51	193.203	270.761	207.417	148.573	335.394	186.398	147.158	320.069	314.354	212.716	185.759	206.065	146.819	116.325	165.285	262.928	259.219	193.086	232.456	281.818	ATM	ENSG00000149311
ENSG00000055208.18	-0.44058	7.58533	9.29819	0.00229381	0.0401895	135.605	219.503	139.896	237.826	235.287	232.901	140.747	164.009	185.743	123.156	117.126	230.423	244.497	191.094	203.174	166.394	207.994	159.609	111.679	157.564	247.267	213.243	229.956	193.78	TAB2	ENSG00000055208
ENSG00000147010.17	-0.441825	7.481	12.8985	0.000328841	0.0103689	151.749	223.223	133.39	213.117	131.99	204.218	130.87	169.798	218.314	146.456	174.187	203.197	223.064	205.119	139.319	165.292	79.5271	143.377	160.818	168.197	210.662	180.355	132.475	221.531	SH3KBP1	ENSG00000147010
ENSG00000083896.12	-0.442981	6.96533	11.4652	0.000709131	0.0181043	93.6321	150.055	91.0953	148.255	112.861	119.892	98.7698	86.8283	139.087	109.842	105.113	141.441	134.156	137.915	127.709	141.05	140.702	83.8623	107.212	128.564	159.864	116.7	82.4842	137.799	YTHDC1	ENSG00000083896
ENSG00000111276.10	-0.445264	7.32171	9.88285	0.00166826	0.031859	96.8608	177.338	133.39	206.939	162.596	139.97	118.524	104.194	213.912	113.17	162.174	154.058	196.868	188.756	75.4646	173.006	116.232	135.262	138.482	166.263	211.409	132.614	184.965	186.124	CDKN1B	ENSG00000111276
ENSG00000100345.20	-0.446024	10.0263	9.89764	0.00165491	0.0316757	887.891	1335.62	784.07	1253.22	809.157	1333.16	656.819	1136.49	961.286	872.077	976.048	1204.57	1430.47	1230.13	597.912	1165.86	899.267	1057.75	804.091	1122.28	1043.6	1022.72	1142.28	1133.49	MYH9	ENSG00000100345
ENSG00000148400.9	-0.451525	7.37776	9.76614	0.00177755	0.0332327	122.69	259.187	97.6021	213.117	164.509	169.226	150.624	148.573	143.489	79.885	138.148	205.189	182.579	170.64	150.929	197.249	159.054	175.84	147.417	144.997	174.805	186.721	124.976	163.636	NOTCH1	ENSG00000148400
ENSG00000119314.15	-0.457524	8.23125	17.9318	2.2896e-05	0.00141745	261.524	384.439	260.272	423.145	239.112	403.274	197.54	239.26	323.069	242.983	279.3	360.575	326.261	309.723	319.273	256.754	201.876	229.945	335.038	268.728	338.404	300.238	252.452	335.407	PTBP3	ENSG00000119314
ENSG00000156860.15	-0.460659	6.84432	9.38299	0.00219008	0.0387992	80.7174	174.858	81.3351	127.407	93.7321	103.256	76.5466	148.573	74.8253	73.2279	96.1032	141.441	119.867	126.227	98.6845	136.642	116.232	100.094	84.8763	101.498	132.971	153.832	84.9837	115.311	FBRS	ENSG00000156860
ENSG00000135679.22	-0.463354	6.53707	9.31142	0.0022773	0.040009	67.8026	120.292	61.8147	99.6089	68.8644	66.543	76.5466	73.3217	108.277	63.2423	75.0806	81.0132	107.96	102.267	110.294	91.4618	73.4096	105.504	98.2778	120.831	93.3786	109.274	74.9857	90.4307	MDM2	ENSG00000135679
ENSG00000051523.10	-0.463827	7.48369	9.58068	0.00196636	0.0358892	119.462	236.864	107.362	171.42	147.293	196.187	172.847	191.022	138.207	106.513	156.168	191.244	196.074	235.507	104.489	252.347	152.937	211.008	169.753	180.763	146.418	222.792	182.465	176.555	CYBA	ENSG00000051523
ENSG00000048740.18	-0.468659	8.74865	11.424	0.000725014	0.0183574	258.296	584.1	305.82	491.867	436.141	553.569	350.633	343.454	586.279	292.912	393.422	481.431	606.48	407.316	435.373	384.58	324.226	343.565	379.71	452.391	459.423	404.208	424.919	475.598	CELF2	ENSG00000048740
ENSG00000172354.9	-0.468879	7.95092	11.1372	0.000846118	0.0200846	196.95	406.762	139.896	245.548	195.116	287.971	244.455	225.754	214.793	139.799	273.293	270.929	280.219	277.582	208.979	299.73	183.524	275.934	232.293	192.363	218.133	341.614	187.464	268.9	GNB2	ENSG00000172354
ENSG00000103479.15	-0.469516	8.20874	9.41108	0.00215679	0.0383704	261.524	338.555	250.512	454.031	195.116	375.739	190.132	212.247	338.035	286.254	264.284	332.021	381.829	269.401	156.734	318.463	275.286	216.419	178.687	426.291	324.211	222.792	332.436	336.364	RBL2	ENSG00000103479
ENSG00000182831.11	-0.478404	7.28269	10.2731	0.00134986	0.0275865	83.9461	241.825	113.869	154.432	166.422	192.745	91.362	104.194	157.573	89.8706	162.174	126.832	204.012	125.643	162.539	164.191	140.702	178.545	174.22	129.531	178.54	155.954	172.467	171.292	C16orf72	ENSG00000182831
ENSG00000137845.14	-0.479213	7.73865	16.5591	4.71566e-05	0.00239285	180.807	328.634	178.937	237.826	145.38	277.645	172.847	183.304	198.067	129.813	198.213	232.415	301.653	213.884	156.734	195.045	122.349	208.303	134.015	229.095	230.832	205.817	259.95	245.933	ADAM10	ENSG00000137845
ENSG00000124831.18	-0.482474	8.09508	15.4594	8.4296e-05	0.00377901	196.95	336.074	237.498	333.574	200.854	340.746	167.909	250.837	325.71	239.655	246.264	372.528	405.643	248.363	214.784	192.841	207.994	194.777	241.227	289.994	293.582	269.472	237.455	362.68	LRRFIP1	ENSG00000124831
ENSG00000017797.12	-0.48336	6.91454	10.0168	0.0015512	0.0303009	67.8026	178.578	100.856	155.977	86.0805	102.683	76.5466	115.771	133.805	73.2279	93.1	164.683	152.414	118.63	133.514	95.8696	97.8794	100.094	147.417	104.398	118.778	123.066	112.478	136.842	RALBP1	ENSG00000017797
ENSG00000134954.14	-0.48584	8.94975	8.81655	0.00298511	0.0478315	506.905	400.561	439.21	687.996	355.799	516.856	348.163	355.031	808.114	429.382	342.368	727.127	558.057	561.593	284.443	532.242	415.988	300.281	433.316	498.79	723.871	412.695	499.904	553.11	ETS1	ENSG00000134954
ENSG00000198858.9	-0.487449	9.09992	9.55002	0.00199947	0.0364073	332.556	792.441	374.141	542.058	286.935	488.747	479.033	542.195	422.543	386.111	624.671	486.743	635.852	543.477	487.617	765.855	617.864	708.771	674.543	428.225	566.248	859.339	427.418	613.397	R3HDM4	ENSG00000198858
ENSG00000049860.13	-0.488734	6.29857	8.86351	0.00290927	0.0470946	58.1165	85.5688	61.8147	104.242	55.4741	82.6051	46.9156	42.4494	88.0298	89.8706	81.0871	86.9896	72.2378	73.6324	58.0497	80.4423	48.9397	64.9256	84.8763	91.8315	79.1851	73.203	69.9866	100.479	HEXB	ENSG00000049860
ENSG00000137393.9	-0.49071	6.43242	9.13881	0.00250243	0.0427851	64.5739	126.493	52.0545	97.2924	78.4289	108.993	69.1388	48.2379	51.0573	63.2423	123.132	72.3807	94.4649	105.189	110.294	76.0345	42.8223	110.915	49.1389	91.8315	91.1376	64.7157	59.9885	115.79	RNF144B	ENSG00000137393
ENSG00000133639.4	-0.497502	9.00568	25.1941	5.18412e-07	7.12331e-05	351.928	641.146	348.114	606.919	510.744	417.041	525.949	295.216	563.391	399.425	525.564	549.163	542.181	766.712	336.688	714.063	471.045	446.364	464.586	509.423	754.499	445.583	442.415	555.024	BTG1	ENSG00000133639
ENSG00000088930.7	-0.500282	7.06201	8.78438	0.00303821	0.0482148	90.4035	174.858	139.896	143.622	72.6902	199.055	86.4236	106.123	163.735	116.499	138.148	162.026	172.259	112.786	81.2696	101.379	116.232	86.5675	116.146	142.097	133.718	117.761	132.475	168.9	XRN2	ENSG00000088930
ENSG00000152518.7	-0.501627	8.59901	13.3785	0.000254524	0.00858623	196.95	409.242	357.874	433.955	273.545	277.071	429.649	254.696	426.064	306.226	402.432	528.578	502.49	574.449	208.979	408.823	305.873	275.934	281.432	520.056	471.375	250.375	499.904	535.885	ZFP36L2	ENSG00000152518
ENSG00000111348.8	-0.503924	10.2172	11.9896	0.00053498	0.0147259	900.806	1804.39	754.79	1240.09	977.492	1135.25	1113.63	769.878	1206.01	965.277	1591.71	1185.32	1452.7	1595.95	737.231	1554.85	856.445	879.201	1241.87	1225.71	1393.21	1218.99	1062.3	1538.28	ARHGDIB	ENSG00000111348
ENSG00000162434.11	-0.506389	8.84294	22.1719	2.49298e-06	0.000239397	339.013	628.744	322.087	555.957	382.58	436.545	362.979	374.326	560.75	306.226	411.442	559.124	626.326	538.802	348.298	424.251	391.518	411.196	393.111	495.89	523.667	430.731	569.891	476.555	JAK1	ENSG00000162434
ENSG00000140526.17	-0.508278	8.29052	10.3948	0.00126374	0.0262133	235.695	412.962	237.498	384.537	250.59	275.924	172.847	349.243	257.927	286.254	279.3	407.058	425.489	324.917	383.128	280.997	293.638	251.587	205.49	386.659	306.282	473.167	192.463	321.053	ABHD2	ENSG00000140526
ENSG00000028137.18	-0.51103	9.15709	14.9713	0.000109158	0.00455308	458.475	807.323	380.648	573.716	445.706	522.592	486.441	638.67	491.206	329.525	609.655	799.508	693.007	710.026	464.398	530.038	434.34	611.383	536.061	521.023	682.785	653.522	559.893	618.661	TNFRSF1B	ENSG00000028137
ENSG00000107738.19	-0.511316	9.5533	24.3494	8.03532e-07	0.000101139	523.049	1134.72	517.291	739.731	652.299	973.479	676.573	723.569	536.982	462.667	840.903	818.101	800.173	958.389	673.376	829.768	740.213	917.074	589.667	699.853	782.887	834.938	717.363	766.507	VSIR	ENSG00000107738
ENSG00000137207.11	-0.511531	6.72904	10.1828	0.00141758	0.0284882	61.3452	153.776	52.0545	102.698	72.6902	106.698	86.4236	121.56	88.0298	79.885	108.116	92.3019	115.898	144.343	116.099	119.011	73.4096	110.915	93.8106	117.931	95.6197	120.944	104.98	103.349	YIPF3	ENSG00000137207
ENSG00000163219.11	-0.512119	8.54057	9.51965	0.00203283	0.0365888	255.067	654.787	237.498	422.373	395.97	370.002	254.332	295.216	361.803	163.098	324.348	388.465	506.459	342.449	417.958	429.76	324.226	367.912	406.513	388.592	412.36	344.797	322.438	429.665	ARHGAP25	ENSG00000163219
ENSG00000168066.20	-0.512997	8.17839	11.3151	0.000768785	0.0187978	226.009	373.278	195.204	305.004	219.983	264.451	323.471	225.754	268.491	183.07	294.316	365.888	281.013	385.109	156.734	430.862	250.816	232.65	272.497	271.628	351.104	315.091	299.943	312.44	SF1	ENSG00000168066
ENSG00000099331.13	-0.513082	7.76436	16.105	5.99253e-05	0.00286912	151.749	303.831	159.417	283.383	149.206	236.342	162.97	225.754	226.237	146.456	189.203	257.649	290.539	262.388	127.709	251.245	152.937	205.598	147.417	204.929	235.314	223.853	199.962	250.239	MYO9B	ENSG00000099331
ENSG00000119402.16	-0.514137	6.47217	9.25809	0.00234457	0.0406834	74.26	109.131	74.8283	113.508	55.4741	136.528	74.0773	46.3084	110.037	69.8993	48.0516	100.935	111.929	72.4636	52.2447	83.7482	61.1747	81.157	58.0732	122.764	85.1613	60.472	89.9828	96.1723	FBXW2	ENSG00000119402
ENSG00000197111.15	-0.517424	7.77692	11.3588	0.000750908	0.0185272	106.547	286.469	159.417	197.673	164.509	132.512	217.294	129.278	217.434	179.741	255.274	207.845	227.033	275.245	185.759	312.954	201.876	186.661	294.833	239.729	264.448	244.01	249.952	236.842	PCBP2	ENSG00000197111
ENSG00000144579.7	-0.522218	7.53469	12.4405	0.00042012	0.012335	145.291	269.108	110.616	190.724	124.338	192.172	148.155	164.009	172.538	173.084	171.184	206.517	210.363	264.141	98.6845	247.939	140.702	167.725	178.687	192.363	194.975	190.964	159.969	190.431	CTDSP1	ENSG00000144579
ENSG00000119801.12	-0.52527	7.8186	11.3595	0.000750626	0.0185272	203.408	314.992	152.91	271.029	172.161	191.598	180.255	191.022	215.673	179.741	183.197	312.1	224.652	310.308	203.174	227.002	214.111	178.545	187.621	190.43	298.065	270.533	202.461	217.225	YPEL5	ENSG00000119801
ENSG00000153395.9	-0.531122	6.97323	10.7123	0.00106428	0.02333	77.4887	162.457	97.6021	119.685	59.2999	100.388	120.993	96.4759	120.601	93.1991	177.19	149.41	116.692	168.303	69.6596	148.763	116.232	110.915	125.081	120.831	126.248	115.64	144.972	168.421	LPCAT1	ENSG00000153395
ENSG00000072786.12	-0.531942	8.49576	14.3437	0.00015229	0.00590333	261.524	493.571	247.259	370.638	227.635	345.335	261.74	341.525	391.733	286.254	471.506	415.027	362.777	409.069	255.419	387.886	275.286	384.143	424.381	427.258	421.324	331.005	324.938	421.053	STK10	ENSG00000072786
ENSG00000074370.17	-0.532365	7.819	9.98782	0.00157579	0.0306121	171.121	229.424	113.869	276.434	153.032	219.133	182.724	164.009	258.808	219.684	210.226	213.158	288.951	307.386	87.0745	370.255	189.641	213.714	187.621	241.662	251.002	210.061	239.954	256.938	ATP2A3	ENSG00000074370
ENSG00000092871.16	-0.536735	6.27474	9.098	0.00255889	0.0434215	29.0583	89.2892	61.8147	78.7605	70.7773	90.6362	59.2619	55.956	72.1845	83.2135	63.0677	72.3807	86.5266	91.1639	40.6348	84.8501	55.0572	64.9256	80.4091	100.531	92.6316	74.2639	79.9847	65.5503	RFFL	ENSG00000092871
ENSG00000141551.14	-0.538629	7.47889	10.066	0.00151033	0.0297853	100.09	283.989	120.376	191.496	122.426	210.528	180.255	165.939	177.82	109.842	186.2	193.236	196.868	214.469	104.489	192.841	128.467	121.736	156.351	172.063	188.251	177.172	184.965	243.062	CSNK1D	ENSG00000141551
ENSG00000132155.11	-0.53875	8.12508	9.19327	0.00242907	0.0418488	213.094	461.327	136.643	311.953	265.893	266.172	207.417	218.036	251.765	176.413	264.284	322.061	411.994	338.358	243.809	288.711	244.699	200.187	276.965	280.328	273.413	281.142	312.44	316.747	RAF1	ENSG00000132155
ENSG00000169220.17	-0.541308	6.90119	10.3943	0.00126406	0.0262133	83.9461	181.059	74.8283	155.977	82.2547	177.831	88.8928	92.6169	94.1919	63.2423	108.116	119.528	161.146	111.617	40.6348	180.72	134.584	127.146	75.9419	107.298	106.825	102.909	97.4814	149.282	RGS14	ENSG00000169220
ENSG00000100697.14	-0.541576	7.38161	18.4626	1.73272e-05	0.00112633	129.148	235.624	117.123	250.953	147.293	181.846	96.3005	129.278	201.588	109.842	108.116	186.596	296.096	167.718	150.929	126.724	110.114	105.504	116.146	173.997	204.686	151.711	137.474	196.172	DICER1	ENSG00000100697
ENSG00000006007.11	-0.542295	6.22098	8.83733	0.00295131	0.0475047	25.8296	85.5688	52.0545	77.2162	66.9515	88.9153	49.3849	71.3922	80.9874	73.2279	84.0903	80.3492	87.3205	63.6978	75.4646	44.078	42.8223	73.0413	67.0076	84.0983	81.4262	97.604	59.9885	73.2058	GDE1	ENSG00000006007
ENSG00000151893.14	-0.543838	6.67343	11.6003	0.00065942	0.0170933	80.7174	132.694	45.5477	115.824	78.4289	102.109	64.2004	88.7578	102.115	73.2279	117.126	99.6064	123.836	98.7609	92.8795	121.214	134.584	86.5675	75.9419	112.131	109.813	108.213	89.9828	101.435	CACUL1	ENSG00000151893
ENSG00000068831.18	-0.544673	7.78423	8.81162	0.00299317	0.047905	164.663	174.858	139.896	234.737	118.6	195.614	217.294	185.234	213.912	153.113	195.21	240.383	240.528	236.675	116.099	364.745	250.816	189.366	245.694	226.195	280.883	235.523	259.95	288.995	RASGRP2	ENSG00000068831
ENSG00000108100.17	-0.546372	7.30464	17.2245	3.32124e-05	0.00187108	116.233	200.901	117.123	169.876	103.297	119.892	113.585	115.771	138.207	116.499	162.174	203.861	208.775	178.821	150.929	184.026	165.172	146.083	151.884	142.097	184.516	166.563	169.967	169.857	CCNY	ENSG00000108100
ENSG00000204160.11	-0.546508	8.99391	9.81915	0.00172704	0.0325042	368.071	942.497	322.087	532.792	518.396	523.74	340.756	520.97	426.064	186.398	543.584	527.25	697.77	541.139	522.447	597.257	397.635	484.237	446.717	444.658	496.027	649.279	517.401	549.283	ZDHHC18	ENSG00000204160
ENSG00000124126.13	-0.550479	8.94156	9.84165	0.00170605	0.0322527	413.273	825.925	279.793	637.806	489.702	700.996	283.963	457.296	455.114	259.626	393.422	615.568	823.194	522.439	481.812	480.45	336.461	451.774	410.98	394.392	419.83	526.213	409.922	556.46	PREX1	ENSG00000124126
ENSG00000130755.12	-0.551384	8.37719	10.117	0.00146907	0.0292791	190.493	543.176	234.245	292.649	336.67	430.235	296.309	254.696	276.414	213.027	345.371	311.436	375.478	416.666	168.344	437.474	238.581	346.27	361.841	343.16	353.345	371.32	314.94	369.857	GMFG	ENSG00000130755
ENSG00000184730.10	-0.556706	8.43685	9.63163	0.00191255	0.0351972	251.838	549.376	214.725	348.245	246.764	505.383	283.963	320.3	203.349	216.355	315.339	405.066	437.396	379.265	284.443	458.411	305.873	346.27	335.038	316.094	322.717	346.919	304.942	474.641	APOBR	ENSG00000184730
ENSG00000137312.14	-0.559024	7.74572	9.72555	0.00181724	0.0337894	148.52	342.275	100.856	192.268	225.722	365.413	138.278	210.317	204.229	163.098	219.235	187.26	184.167	219.144	238.004	249.041	195.759	254.292	214.424	203.963	229.338	255.68	144.972	164.115	FLOT1	ENSG00000137312
ENSG00000117676.13	-0.559724	8.06309	17.0368	3.66624e-05	0.00201179	138.834	431.564	195.204	270.257	197.029	312.064	212.355	262.414	309.865	146.456	264.284	272.922	359.602	305.048	191.564	339.401	183.524	267.818	245.694	247.462	277.895	279.02	227.456	316.747	RPS6KA1	ENSG00000117676
ENSG00000073921.17	-0.559977	9.05851	15.3652	8.86049e-05	0.00392019	339.013	1036.75	361.128	705.756	420.838	692.965	316.063	376.256	588.919	376.125	555.597	602.951	763.657	440.041	505.032	440.78	489.397	565.394	415.447	499.757	599.117	436.035	574.89	555.024	PICALM	ENSG00000073921
ENSG00000066336.11	-0.5601	8.70852	16.5539	4.72878e-05	0.00239285	290.583	716.793	244.005	392.258	321.367	562.748	402.487	391.692	294.9	196.384	579.622	432.292	458.829	449.391	336.688	495.877	379.283	519.405	339.505	275.495	454.194	548.492	349.933	477.034	SPI1	ENSG00000066336
ENSG00000142784.15	-0.564307	6.97706	11.978	0.000538337	0.0147942	90.4035	173.618	91.0953	148.255	78.4289	148.001	101.239	100.335	106.516	79.885	126.135	128.824	152.414	149.602	69.6596	155.375	116.232	135.262	156.351	137.264	109.813	132.614	112.478	112.44	WDTC1	ENSG00000142784
ENSG00000089693.10	-0.565863	6.75786	10.4781	0.00120798	0.0254565	64.5739	145.095	81.3351	112.736	76.516	86.6207	108.647	86.8283	78.3465	86.542	81.0871	156.714	100.815	185.834	46.4398	181.822	103.997	59.5152	93.8106	113.098	99.3549	118.822	82.4842	104.306	MLF2	ENSG00000089693
ENSG00000132475.10	-0.566849	10.3769	12.7945	0.000347636	0.0108004	1059.01	2502.58	790.577	1301.09	1249.12	1773.14	1148.2	1067.02	1149.67	722.293	1441.55	1519.99	1384.43	1380.9	1236.46	1540.53	1119.5	1168.66	1331.22	1068.15	1506.76	1648.66	1217.27	1447.37	H3F3B	ENSG00000132475
ENSG00000072736.18	-0.567797	6.42759	9.5863	0.00196034	0.0358568	90.4035	84.3286	61.8147	108.103	42.0838	76.295	76.5466	34.7313	124.122	66.5708	90.0967	104.255	84.1452	92.917	69.6596	89.2579	79.5271	64.9256	84.8763	111.164	94.1257	62.5939	74.9857	95.6938	NFATC3	ENSG00000072736
ENSG00000141279.15	-0.57209	7.04232	10.1506	0.00144255	0.0288868	77.4887	244.305	61.8147	142.078	114.774	111.861	83.9543	96.4759	117.96	79.885	159.171	140.113	173.847	113.37	127.709	152.069	122.349	105.504	107.212	142.097	125.501	138.98	144.972	164.115	NPEPPS	ENSG00000141279
ENSG00000142347.16	-0.57233	9.72347	14.8996	0.000113385	0.00467394	532.735	1346.78	517.291	1016.17	700.121	915.54	595.088	806.538	665.505	539.223	753.809	1034.58	1399.51	856.707	650.157	1007.18	568.924	873.791	826.427	791.684	844.89	1016.35	832.341	1019.62	MYO1F	ENSG00000142347
ENSG00000105514.7	-0.57283	7.44798	10.5123	0.00118585	0.0251785	93.6321	336.074	104.109	158.293	130.077	172.094	118.524	131.207	126.763	116.499	210.226	134.801	236.559	202.197	133.514	257.856	134.584	143.377	116.146	222.329	131.477	189.903	197.462	245.933	RAB3D	ENSG00000105514
ENSG00000124942.13	-0.572861	9.91024	12.016	0.000527469	0.0146113	836.232	1051.63	901.193	1220.02	604.476	1032.56	614.842	868.283	1458.65	712.308	861.926	1524.64	1162.16	961.311	534.057	827.564	623.981	746.645	772.821	1334.94	1214.67	762.796	959.816	1298.57	AHNAK	ENSG00000124942
ENSG00000012822.15	-0.573119	7.46676	9.72505	0.00181773	0.0337894	135.605	274.068	87.8419	186.091	128.164	138.823	120.993	160.15	176.94	116.499	195.21	218.47	218.301	203.366	162.539	207.167	116.232	135.262	183.154	194.296	185.263	181.416	189.964	199.522	CALCOCO1	ENSG00000012822
ENSG00000101265.15	-0.574708	9.24036	12.4513	0.000417696	0.0123202	342.242	1222.77	403.422	701.123	543.263	716.485	395.079	470.802	591.56	399.425	585.629	693.261	981.958	568.605	464.398	599.461	471.045	532.931	527.126	708.553	552.802	569.71	542.396	754.546	RASSF2	ENSG00000101265
ENSG00000204304.11	-0.577355	7.91065	12.5101	0.00040476	0.0121077	158.206	386.92	126.883	256.358	223.809	215.118	212.355	206.458	240.321	153.113	198.213	324.053	331.024	291.023	168.344	250.143	177.407	162.314	223.359	231.029	251.002	306.604	237.455	277.991	PBX2	ENSG00000204304
ENSG00000064666.14	-0.580312	8.89429	9.13873	0.00250255	0.0427851	306.726	822.204	273.286	367.549	449.531	631.012	508.664	428.353	444.551	272.94	471.506	514.633	596.954	611.85	208.979	615.99	318.108	424.722	518.192	488.157	572.224	471.045	507.403	417.704	CNN2	ENSG00000064666
ENSG00000160410.14	-0.581876	8.09338	9.28978	0.00230436	0.040275	167.892	560.537	113.869	335.118	170.248	314.358	148.155	279.78	248.244	256.298	279.3	270.929	415.169	205.703	238.004	328.381	146.819	243.471	223.359	275.495	253.243	342.675	314.94	265.072	SHKBP1	ENSG00000160410
ENSG00000100599.15	-0.581986	6.62459	9.90279	0.00165029	0.031623	90.4035	158.736	68.3215	107.331	72.6902	163.489	54.3234	69.4626	120.601	63.2423	93.1	95.6222	107.166	114.539	40.6348	112.399	55.0572	105.504	44.6717	91.8315	95.6197	77.4466	94.9818	108.134	RIN3	ENSG00000100599
ENSG00000137815.14	-0.582236	6.11104	10.7437	0.00104632	0.0231246	58.1165	81.8484	78.0817	78.7605	43.9967	87.768	39.5079	52.097	68.6633	43.271	45.0484	77.029	98.434	67.7885	29.0248	61.7092	42.8223	73.0413	40.2045	67.6653	79.9321	82.7512	72.4861	57.4163	RTF1	ENSG00000137815
ENSG00000101336.13	-0.582495	9.03451	8.8356	0.00295411	0.0475047	277.668	1009.46	383.902	469.474	384.493	674.035	392.61	463.084	434.867	262.955	690.742	442.917	613.625	458.157	621.132	640.233	440.458	557.278	567.331	473.657	558.031	631.243	424.919	609.091	HCK	ENSG00000101336
ENSG00000140995.16	-0.582938	7.06289	9.53681	0.00201392	0.0365206	67.8026	203.381	74.8283	158.293	103.297	122.76	106.178	100.335	129.404	66.5708	111.119	140.113	215.126	145.512	46.4398	204.963	146.819	97.3884	134.015	145.964	121.019	111.396	114.978	184.689	DEF8	ENSG00000140995
ENSG00000027697.13	-0.585668	8.16636	20.2897	6.65588e-06	0.000543435	216.323	434.045	169.177	325.08	263.98	436.545	172.847	210.317	302.823	239.655	270.29	331.357	397.705	281.673	203.174	257.856	171.289	319.218	259.096	306.427	341.392	237.644	277.447	304.306	IFNGR1	ENSG00000027697
ENSG00000196547.14	-0.585828	7.35179	9.87749	0.00167313	0.0319161	100.09	188.499	74.8283	136.673	185.551	176.683	93.8313	142.784	136.446	149.784	174.187	169.331	235.765	196.937	63.8547	158.681	110.114	162.314	129.548	230.062	203.939	133.675	242.454	172.249	MAN2A2	ENSG00000196547
ENSG00000169403.11	-0.586143	8.51023	8.81615	0.00298576	0.0478315	167.892	667.188	221.231	415.423	279.283	318.948	274.086	335.736	327.471	199.712	342.368	400.418	515.191	331.346	452.788	434.168	391.518	265.113	397.578	377.959	303.294	473.167	324.938	429.665	PTAFR	ENSG00000169403
ENSG00000146278.10	-0.587624	8.5534	9.48033	0.00207687	0.0372624	213.094	633.705	172.43	618.502	302.238	324.11	311.125	260.485	452.473	282.926	396.426	386.473	385.798	362.318	458.593	365.847	318.108	273.229	437.783	251.328	518.438	496.507	277.447	399.043	PNRC1	ENSG00000146278
ENSG00000100055.20	-0.590738	8.64896	10.7943	0.0010181	0.0228209	235.695	799.882	204.964	368.321	336.67	449.165	279.025	409.058	419.902	206.369	519.558	411.707	425.489	327.255	429.568	470.533	342.578	359.796	433.316	317.06	455.688	533.639	297.443	480.383	CYTH4	ENSG00000100055
ENSG00000099875.14	-0.5918	7.81628	11.366	0.000748027	0.0185144	122.69	368.318	117.123	244.775	189.377	169.226	200.009	250.837	202.469	99.8562	252.271	300.811	268.312	304.464	156.734	244.633	177.407	200.187	205.49	193.329	216.638	281.142	234.955	257.416	MKNK2	ENSG00000099875
ENSG00000139718.10	-0.592257	6.35915	10.499	0.00119442	0.0252969	41.973	95.4898	42.2942	103.47	80.3418	71.7059	59.2619	82.9693	87.1495	43.271	63.0677	93.63	107.166	95.8389	63.8547	77.1365	79.5271	51.3994	67.0076	96.6647	87.4024	91.2385	64.9876	91.8661	SETD1B	ENSG00000139718
ENSG00000188895.11	-0.593874	9.15847	15.2424	9.45553e-05	0.00406983	335.784	1068.99	351.368	661.743	558.567	698.128	311.125	445.719	553.708	276.269	639.687	614.24	806.524	482.701	539.862	652.354	458.81	557.278	518.192	478.49	522.92	605.781	589.887	831.101	MSL1	ENSG00000188895
ENSG00000137478.14	-0.59435	6.22901	12.753	0.000355443	0.0109224	61.3452	97.97	39.0408	88.7986	53.5612	82.0315	49.3849	46.3084	74.8253	56.5852	45.0484	77.029	115.104	77.723	63.8547	72.7287	61.1747	56.8099	67.0076	76.3651	79.9321	68.9593	89.9828	80.8613	FCHSD2	ENSG00000137478
ENSG00000117410.13	-0.594799	7.85394	9.95079	0.0016078	0.0310909	109.776	305.071	188.697	230.104	172.161	143.985	264.209	181.375	184.863	109.842	288.31	276.906	258.786	338.943	162.539	307.444	140.702	167.725	290.366	229.095	265.195	281.142	212.459	300.479	ATP6V0B	ENSG00000117410
ENSG00000168067.11	-0.595333	6.12935	9.34377	0.00223745	0.0395143	64.5739	79.3681	42.2942	69.4946	38.258	62.5275	56.7926	42.4494	80.9874	56.5852	36.0387	67.7324	76.207	85.32	23.2199	103.583	61.1747	45.989	62.5404	82.165	67.9797	82.7512	69.9866	89.9522	MAP4K2	ENSG00000168067
ENSG00000177156.10	-0.59724	8.75928	27.0076	2.02652e-07	3.35787e-05	235.695	722.994	253.765	457.892	323.28	423.925	362.979	405.199	306.344	319.54	474.51	445.573	559.645	527.699	325.078	581.83	354.813	424.722	317.169	478.49	433.277	555.918	424.919	523.445	TALDO1	ENSG00000177156
ENSG00000038219.12	-0.600135	7.62889	14.2892	0.00015676	0.00603011	142.063	308.792	136.643	240.915	185.551	243.8	116.054	158.22	235.92	106.513	159.171	272.258	348.488	164.796	203.174	125.622	128.467	159.609	160.818	215.562	214.397	187.782	189.964	191.866	BOD1L1	ENSG00000038219
ENSG00000138764.14	-0.603104	6.73374	12.2629	0.000462062	0.0132361	67.8026	131.453	91.0953	159.065	82.2547	96.3727	79.0158	81.0398	117.08	43.271	69.0742	126.168	177.022	127.396	98.6845	111.297	61.1747	59.5152	35.7374	130.497	126.995	80.6294	89.9828	134.45	CCNG2	ENSG00000138764
ENSG00000166888.11	-0.605918	8.84181	13.4426	0.000245978	0.00834794	351.928	706.872	305.82	508.855	376.841	475.553	335.817	387.833	498.249	236.326	384.413	547.835	691.419	551.074	348.298	503.591	275.286	305.691	518.192	536.489	479.593	440.279	502.404	565.55	STAT6	ENSG00000166888
ENSG00000073849.14	-0.60738	7.11029	16.0825	6.06428e-05	0.00288711	116.233	101.69	87.8419	157.521	110.948	149.722	91.362	115.771	202.469	86.542	105.113	157.378	150.826	161.874	139.319	137.744	97.8794	91.978	142.95	192.363	153.888	127.31	159.969	149.761	ST6GAL1	ENSG00000073849
ENSG00000072062.13	-0.607547	6.94743	12.7047	0.000364738	0.0111674	80.7174	171.138	104.109	136.673	84.1676	138.823	108.647	108.053	111.798	66.5708	132.142	152.73	129.393	168.887	46.4398	124.52	140.702	119.03	89.3434	148.864	121.019	119.883	99.9809	124.88	PRKACA	ENSG00000072062
ENSG00000165071.14	-0.607646	7.47516	16.9027	3.93454e-05	0.0021148	151.749	326.153	97.6021	238.598	126.251	232.901	103.708	133.137	182.222	119.827	162.174	219.798	243.703	170.056	150.929	200.555	128.467	132.556	116.146	180.763	174.805	151.711	147.472	213.876	TMEM71	ENSG00000165071
ENSG00000156052.10	-0.608572	7.46125	13.3267	0.000261659	0.0087225	83.9461	313.752	123.629	210.8	147.293	207.087	101.239	106.123	202.469	126.485	195.21	194.565	217.507	125.643	162.539	179.618	171.289	173.135	196.556	154.664	179.287	197.33	132.475	212.44	GNAQ	ENSG00000156052
ENSG00000135365.15	-0.609951	7.13187	11.3424	0.000757566	0.01861	96.8608	306.311	74.8283	135.901	116.687	215.118	88.8928	86.8283	153.172	46.5996	174.187	110.231	155.589	115.708	168.344	131.132	146.819	159.609	125.081	90.8649	144.177	119.883	112.478	189.474	PHF21A	ENSG00000135365
ENSG00000114268.11	-0.61077	6.49404	9.59626	0.00194974	0.0357753	45.2017	141.374	68.3215	97.2924	53.5612	136.528	51.8541	71.3922	88.0298	49.9281	84.0903	81.0132	114.31	83.5669	92.8795	98.0735	91.762	78.4518	93.8106	93.7648	62.7505	81.6903	79.9847	117.703	PFKFB4	ENSG00000114268
ENSG00000197535.14	-0.614471	6.43185	12.7843	0.000349546	0.0108398	64.5739	106.651	87.8419	122.002	45.9096	106.698	49.3849	63.6741	80.1071	69.8993	45.0484	121.52	93.671	92.917	58.0497	72.7287	67.2921	89.2727	62.5404	88.9316	84.4143	82.7512	92.4823	94.7369	MYO5A	ENSG00000197535
ENSG00000154767.14	-0.615701	6.0709	9.93225	0.00162408	0.0312626	48.4304	79.3681	42.2942	78.7605	34.4322	63.6748	54.3234	57.8855	66.9027	33.2854	60.0645	77.029	87.3205	71.8792	34.8298	79.3404	55.0572	51.3994	49.1389	55.0989	89.6435	58.3502	64.9876	86.6029	XPC	ENSG00000154767
ENSG00000138678.10	-0.617508	5.98971	10.1898	0.00141216	0.0284623	48.4304	81.8484	42.2942	66.4059	49.7354	114.729	39.5079	46.3084	39.6134	33.2854	48.0516	61.756	87.3205	63.6978	52.2447	53.9955	55.0572	94.6832	35.7374	40.5992	67.2326	61.5329	54.9895	71.2919	GPAT3	ENSG00000138678
ENSG00000100266.18	-0.618005	7.50378	10.6126	0.00112321	0.0242544	80.7174	319.953	130.136	198.446	133.903	183.567	76.5466	135.066	191.905	109.842	231.248	172.651	345.313	172.978	121.904	187.331	97.8794	140.672	205.49	148.864	164.346	170.807	219.958	259.809	PACSIN2	ENSG00000100266
ENSG00000129071.9	-0.619729	6.07914	10.2988	0.00133114	0.0273057	48.4304	75.6478	35.7874	85.71	43.9967	55.0701	49.3849	50.1675	63.3815	43.271	54.058	80.3492	88.9081	69.5417	63.8547	60.6072	85.6445	56.8099	62.5404	77.3318	82.9202	57.2893	52.49	80.8613	MBD4	ENSG00000129071
ENSG00000171608.15	-0.620696	9.01812	26.2255	3.03777e-07	4.71022e-05	300.269	921.414	348.114	627.768	378.754	644.205	434.587	345.384	604.765	309.554	522.561	527.914	711.265	537.049	359.908	741.612	385.4	476.121	419.914	503.623	527.403	521.969	472.41	634.928	PIK3CD	ENSG00000171608
ENSG00000130939.18	-0.620718	5.90273	8.93946	0.00279076	0.0458819	29.0583	94.2497	58.5613	74.8997	45.9096	54.4964	44.4464	38.5904	46.6558	19.9712	57.0613	67.7324	82.5575	58.4384	40.6348	61.7092	48.9397	48.6942	22.3359	71.5319	53.7861	63.6548	64.9876	62.6794	UBE4B	ENSG00000130939
ENSG00000163931.15	-0.620954	8.83668	17.4481	2.95265e-05	0.001709	300.269	660.988	331.847	564.45	233.374	534.065	345.694	383.974	368.845	376.125	558.6	496.04	604.099	613.603	290.248	462.819	391.518	546.457	361.841	520.056	472.122	388.294	462.412	552.153	TKT	ENSG00000163931
ENSG00000071054.16	-0.62209	7.87907	13.5335	0.000234348	0.00808308	177.578	394.36	143.15	294.194	191.29	428.514	165.439	160.15	213.032	169.756	195.21	260.305	370.715	240.766	139.319	218.186	220.229	208.303	147.417	204.929	268.931	198.391	157.47	298.565	MAP4K4	ENSG00000071054
ENSG00000133961.19	-0.622448	8.3292	12.7594	0.000354224	0.0109048	184.036	625.024	224.485	382.992	325.193	455.476	197.54	231.542	337.154	159.77	276.297	393.113	443.747	270.57	307.663	294.221	305.873	311.102	312.702	272.595	352.598	300.238	252.452	360.287	NUMB	ENSG00000133961
ENSG00000011243.17	-0.624706	5.70767	9.72378	0.00181899	0.0337894	35.5156	78.128	29.2806	57.14	28.6935	39.5816	39.5079	30.8723	52.8179	39.9425	45.0484	58.4358	51.5985	50.257	46.4398	61.7092	48.9397	43.2837	49.1389	58.9655	53.7861	51.9847	44.9914	62.201	AKAP8L	ENSG00000011243
ENSG00000123908.11	-0.625661	6.55219	9.59247	0.00195377	0.0357753	67.8026	184.779	45.5477	91.8873	38.258	94.0781	64.2004	73.3217	98.5934	79.885	75.0806	133.473	138.919	74.2167	69.6596	93.6657	73.4096	67.6309	49.1389	108.265	85.1613	79.5685	77.4852	137.799	AGO2	ENSG00000123908
ENSG00000102786.14	-0.625764	6.13392	10.5492	0.00116236	0.0247893	51.6591	83.0885	42.2942	94.9759	55.4741	91.2098	41.9772	46.3084	66.0224	63.2423	30.0322	84.3334	69.0625	60.7759	81.2696	58.4033	67.2921	75.7466	71.4748	57.0322	79.1851	92.2994	57.489	69.8565	INTS6	ENSG00000102786
ENSG00000087206.16	-0.625841	6.17933	10.7842	0.00102368	0.0228663	48.4304	111.611	35.7874	81.077	59.2999	82.6051	54.3234	40.5199	79.2268	43.271	36.0387	84.9975	85.7328	70.7104	34.8298	100.277	67.2921	64.9256	67.0076	45.4324	88.1494	66.8375	79.9847	79.9043	UIMC1	ENSG00000087206
ENSG00000154889.16	-0.626296	6.31533	9.59314	0.00195306	0.0357753	45.2017	57.0458	32.534	109.647	42.0838	60.8066	69.1388	65.6036	91.551	36.6139	117.126	69.7245	117.486	78.3074	52.2447	100.277	97.8794	37.8733	71.4748	90.8649	85.1613	68.9593	82.4842	116.746	MPPE1	ENSG00000154889
ENSG00000266412.5	-0.626598	9.84867	27.753	1.37831e-07	2.58026e-05	568.25	1587.36	644.174	983.734	746.031	611.508	651.881	941.605	862.692	679.022	618.664	1330.08	1108.18	1091.04	725.621	1003.88	697.391	954.948	821.96	1117.44	1190.02	1296.44	822.343	900.479	NCOA4	ENSG00000266412
ENSG00000125637.15	-0.628653	7.87147	24.1205	9.04933e-07	0.000110031	196.95	301.351	133.39	218.522	175.987	269.614	138.278	194.881	296.66	149.784	291.313	291.515	319.91	238.429	133.514	271.08	134.584	194.777	205.49	241.662	253.243	240.827	217.458	333.971	PSD4	ENSG00000125637
ENSG00000146083.11	-0.632723	7.36489	10.7048	0.0010686	0.0233469	116.233	207.101	136.643	194.585	74.6031	146.854	145.685	115.771	187.504	79.885	171.184	195.893	218.301	175.315	104.489	189.535	134.584	102.799	196.556	187.53	186.01	136.858	214.959	205.263	RNF44	ENSG00000146083
ENSG00000227081.5	-0.63284	6.36735	11.4034	0.000733088	0.0183574	48.4304	66.9669	58.5613	85.71	43.9967	48.1863	111.116	44.3789	89.7904	56.5852	66.0709	104.255	88.1143	129.733	46.4398	136.642	61.1747	40.5785	89.3434	102.465	96.3668	75.3248	77.4852	84.689		ENSG00000227081
ENSG00000180901.10	-0.633173	5.57152	9.25186	0.00235257	0.0407803	48.4304	50.8452	22.7738	50.9627	30.6064	51.6282	39.5079	25.0837	44.0149	23.2998	45.0484	35.8583	43.6602	68.3729	34.8298	58.4033	48.9397	32.4628	40.2045	47.3657	49.3039	40.3147	49.9904	59.8086	KCTD2	ENSG00000180901
ENSG00000109787.12	-0.634686	7.56685	23.4222	1.30066e-06	0.00014853	106.547	246.785	149.657	266.396	128.164	220.854	108.647	158.22	235.92	136.47	183.197	255.656	274.663	182.328	162.539	150.967	110.114	178.545	165.285	194.296	210.662	169.746	187.464	210.526	KLF3	ENSG00000109787
ENSG00000128815.19	-0.637401	6.33325	10.6637	0.00109259	0.0237655	77.4887	100.45	42.2942	101.153	70.7773	110.714	39.5079	52.097	88.9101	83.2135	63.0677	96.9502	103.991	111.617	40.6348	57.3014	48.9397	56.8099	49.1389	86.9983	83.6673	75.3248	62.488	79.4259	WDFY4	ENSG00000128815
ENSG00000180353.10	-0.638638	9.44598	15.49	8.29436e-05	0.00372827	442.331	1070.23	432.703	708.845	560.48	677.477	738.304	542.195	539.623	392.768	750.806	770.954	808.905	1053.64	476.007	1024.81	544.454	603.267	719.215	786.851	758.235	749.005	664.873	758.852	HCLS1	ENSG00000180353
ENSG00000197329.11	-0.638903	8.23181	10.3705	0.00128046	0.0264561	177.578	419.163	270.033	367.549	233.374	254.126	308.656	302.934	324.83	113.17	129.139	506.001	322.292	329.008	551.472	217.084	207.994	194.777	299.301	192.363	391.443	535.761	222.457	239.235	PELI1	ENSG00000197329
ENSG00000099991.17	-0.639545	5.99454	11.4565	0.000712446	0.0181341	32.2869	62.0064	29.2806	64.8616	40.1709	40.7289	79.0158	46.3084	67.783	29.9569	81.0871	57.7717	70.6502	104.605	40.6348	91.4618	48.9397	51.3994	40.2045	66.6987	66.4856	65.7766	39.9923	82.7752	CABIN1	ENSG00000099991
ENSG00000147459.17	-0.640578	8.10912	11.2816	0.000782793	0.0190086	226.009	561.778	136.643	337.435	175.987	232.901	187.663	221.895	360.922	159.77	210.226	418.347	408.025	246.61	214.784	252.347	232.464	251.587	178.687	287.094	306.282	263.106	264.949	316.268	DOCK5	ENSG00000147459
ENSG00000115165.9	-0.643307	7.82575	15.0302	0.000105806	0.00447058	138.834	379.479	146.403	318.131	183.638	228.311	150.624	140.855	264.97	216.355	183.197	331.357	301.653	254.791	174.149	227.002	171.289	162.314	187.621	196.229	264.448	251.436	152.471	249.282	CYTIP	ENSG00000115165
ENSG00000161533.11	-0.647186	7.09902	13.36	0.000257053	0.00861329	90.4035	260.427	84.5885	135.128	135.816	183.567	96.3005	82.9693	112.678	79.885	105.113	163.355	210.363	140.252	110.294	149.865	79.5271	119.03	89.3434	169.163	126.248	126.249	119.977	154.067	ACOX1	ENSG00000161533
ENSG00000131018.22	-0.647436	7.25526	11.0855	0.00087006	0.0204519	135.605	142.615	117.123	172.192	112.861	321.816	93.8313	69.4626	247.364	139.799	144.155	187.924	128.599	147.849	46.4398	181.822	183.524	132.556	147.417	173.03	136.706	114.579	112.478	138.278	SYNE1	ENSG00000131018
ENSG00000084207.15	-0.648909	6.0316	8.92835	0.00280778	0.0460621	45.2017	52.0853	48.8011	52.507	21.0419	64.8221	54.3234	65.6036	43.1346	76.5564	78.0838	65.7402	41.2788	102.852	29.0248	82.6462	85.6445	64.9256	71.4748	81.1984	72.4618	82.7512	27.4947	75.5981	GSTP1	ENSG00000084207
ENSG00000091490.10	-0.649729	5.95823	10.2475	0.0013687	0.0278034	41.973	45.8847	35.7874	74.1275	47.8225	122.187	51.8541	42.4494	76.5859	33.2854	36.0387	60.4279	84.939	71.2948	58.0497	67.2189	42.8223	21.6419	58.0732	48.3324	71.7148	43.4974	79.9847	48.8038	SEL1L3	ENSG00000091490
ENSG00000105339.10	-0.651454	8.25662	11.2052	0.000815706	0.0195827	174.35	544.416	159.417	338.979	242.938	495.057	197.54	301.005	315.147	189.727	354.381	310.772	392.148	280.504	261.224	310.75	183.524	256.997	294.833	286.128	307.776	322.518	327.437	331.101	DENND3	ENSG00000105339
ENSG00000065154.11	-0.651656	5.52535	8.89212	0.00286404	0.0466331	45.2017	54.5656	16.267	55.5957	30.6064	53.9228	22.2232	36.6608	43.1346	29.9569	33.0355	51.1313	75.4131	45.5819	34.8298	34.1604	30.5873	45.989	17.8687	39.6325	51.545	42.4365	42.4919	49.2823	OAT	ENSG00000065154
ENSG00000140575.12	-0.652135	9.55288	18.8995	1.37786e-05	0.000939001	568.25	1276.09	572.599	915.784	602.563	1013.63	355.571	603.939	956.004	422.725	762.819	942.941	1208.2	596.656	801.086	587.339	538.337	546.457	674.543	791.684	804.55	753.248	637.378	928.23	IQGAP1	ENSG00000140575
ENSG00000139946.9	-0.654123	6.37202	9.293	0.00230032	0.040246	35.5156	117.812	58.5613	97.2924	103.297	89.4889	34.5694	65.6036	84.5086	49.9281	66.0709	102.263	98.434	95.2546	63.8547	76.0345	79.5271	62.2204	80.4091	75.3985	96.3668	79.5685	64.9876	86.6029	PELI2	ENSG00000139946
ENSG00000158717.10	-0.654686	7.17605	24.6583	6.8448e-07	9.03781e-05	90.4035	119.052	117.123	132.04	76.516	137.675	111.116	109.983	109.157	76.5564	216.232	225.111	187.342	165.381	116.099	188.433	122.349	132.556	84.8763	98.598	141.189	152.771	159.969	262.68	RNF166	ENSG00000158717
ENSG00000162601.9	-0.655435	6.04275	12.2348	0.000469058	0.013315	45.2017	75.6478	52.0545	82.6213	36.3451	68.8376	37.0387	42.4494	88.9101	59.9137	48.0516	90.9739	82.5575	52.5945	75.4646	49.5877	30.5873	43.2837	31.2702	80.2317	80.6792	55.1675	64.9876	77.512	MYSM1	ENSG00000162601
ENSG00000171051.8	-0.655544	10.2579	10.6266	0.0011147	0.0241532	768.429	2443.05	634.414	1348.19	1226.17	2098.97	688.919	1130.7	963.046	609.123	1294.39	1187.97	1640.04	1099.23	1416.41	1337.77	966.56	1376.96	1192.73	949.248	1157.15	1464.06	972.314	1278.47	FPR1	ENSG00000171051
ENSG00000130592.15	-0.657379	9.09835	13.121	0.000292001	0.00949944	455.246	839.566	299.313	583.754	306.064	586.841	525.949	476.591	470.96	366.139	585.629	652.09	644.584	816.969	278.639	790.098	489.397	495.058	576.265	530.689	631.24	571.832	479.908	539.713	LSP1	ENSG00000130592
ENSG00000185658.13	-0.657891	6.02293	8.70472	0.00317387	0.0497142	58.1165	57.0458	22.7738	78.7605	49.7354	57.3647	51.8541	34.7313	75.7056	66.5708	48.0516	87.6537	71.444	74.8011	40.6348	66.117	36.7048	54.1047	35.7374	78.2984	82.1732	63.6548	79.9847	58.8517	BRWD1	ENSG00000185658
ENSG00000029725.16	-0.658281	5.80089	8.87396	0.00289266	0.0469634	22.6009	59.5261	39.0408	78.7605	36.3451	61.3802	32.1002	38.5904	73.945	56.5852	54.058	61.0919	74.6193	49.6726	81.2696	45.1799	6.11747	43.2837	26.803	73.4652	59.7623	49.8629	47.4909	46.4115	RABEP1	ENSG00000029725
ENSG00000166734.18	-0.65852	6.32426	14.9539	0.00011017	0.0045637	58.1165	107.891	58.5613	94.9759	55.4741	88.3416	46.9156	52.097	99.4737	69.8993	66.0709	98.9424	102.403	78.3074	46.4398	63.9131	67.2921	70.3361	62.5404	72.4986	91.8846	101.848	47.4909	88.0383	CASC4	ENSG00000166734
ENSG00000151651.15	-0.659911	8.59074	17.1885	3.38487e-05	0.00190059	196.95	673.389	250.512	480.285	239.112	539.228	269.148	349.243	323.95	239.655	399.429	405.73	435.015	368.746	267.029	655.66	348.696	416.606	281.432	318.027	386.214	436.035	367.43	439.235	ADAM8	ENSG00000151651
ENSG00000198431.15	-0.660362	6.69152	11.4369	0.000719989	0.0182985	64.5739	153.776	84.5885	126.635	49.7354	142.264	61.7311	82.9693	117.96	56.5852	129.139	115.543	155.589	85.32	52.2447	77.1365	61.1747	97.3884	75.9419	119.864	104.584	76.3857	104.98	132.057	TXNRD1	ENSG00000198431
ENSG00000063046.17	-0.66063	8.26678	11.2079	0.000814486	0.0195813	248.609	317.473	188.697	408.474	145.38	208.234	274.086	223.824	380.289	232.998	291.313	363.231	416.757	440.625	150.929	371.357	256.934	194.777	250.162	377.959	374.262	321.457	397.424	379.904	EIF4B	ENSG00000063046
ENSG00000158109.14	-0.662166	6.11944	9.73944	0.00180356	0.0336446	45.2017	96.7299	55.3079	66.4059	57.387	58.512	27.1617	54.0265	62.5012	46.5996	81.0871	73.0447	92.8772	89.4107	34.8298	81.5443	30.5873	56.8099	53.6061	86.0316	80.6792	65.7766	59.9885	75.1196	TPRG1L	ENSG00000158109
ENSG00000108799.12	-0.664718	6.58804	10.7056	0.00106814	0.0233469	61.3452	162.457	48.8011	94.2038	76.516	104.404	46.9156	79.1102	93.3116	59.9137	96.1032	117.536	125.424	86.4888	69.6596	110.195	73.4096	67.6309	102.745	122.764	94.1257	78.5076	84.9837	120.096	EZH1	ENSG00000108799
ENSG00000038427.15	-0.664832	8.91389	12.6192	0.000381808	0.0115852	400.358	670.909	400.169	512.716	296.499	1181.71	187.663	461.155	318.668	472.653	423.455	586.35	605.686	386.278	493.422	312.954	336.461	589.741	259.096	590.622	483.328	414.817	439.916	589.952	VCAN	ENSG00000038427
ENSG00000156508.17	-0.66542	12.0236	13.9281	0.000189934	0.00697843	3574.17	3892.76	2915.05	5313.25	2792.83	3238.24	3622.38	3563.82	4602.2	3215.37	3772.05	5556.71	5036.01	6936.05	2136.23	4980.81	2630.51	2824.26	3747.96	5265.33	5679.66	5089.2	4446.65	4874.16	EEF1A1	ENSG00000156508
ENSG00000151414.14	-0.665526	7.00553	10.5837	0.00114086	0.0244691	67.8026	189.739	97.6021	161.382	133.903	139.97	71.6081	77.1807	179.581	116.499	75.0806	169.995	157.971	130.902	150.929	113.501	79.5271	48.6942	107.212	134.364	147.912	158.076	99.9809	127.751	NEK7	ENSG00000151414
ENSG00000062716.12	-0.667035	8.95407	12.2329	0.000469542	0.013315	284.125	916.454	257.019	604.603	476.312	438.84	432.118	380.115	495.608	256.298	468.503	614.904	682.687	545.23	522.447	514.611	330.343	362.501	531.593	482.357	513.209	671.558	429.918	534.45	VMP1	ENSG00000062716
ENSG00000129925.10	-0.667156	6.00689	12.1852	0.000481705	0.013637	54.8878	88.049	32.534	71.0389	42.0838	68.264	44.4464	52.097	45.7755	36.6139	75.0806	47.8111	72.2378	77.1387	34.8298	94.7677	42.8223	54.1047	35.7374	73.4652	81.4262	68.9593	44.9914	71.7704	TMEM8A	ENSG00000129925
ENSG00000171862.10	-0.671336	8.81399	11.4999	0.000696006	0.0178501	251.838	709.353	266.779	533.564	430.402	946.517	301.248	322.229	406.698	409.41	396.426	463.502	573.934	360.565	493.422	371.357	348.696	451.774	299.301	480.424	572.971	459.375	342.434	449.282	PTEN	ENSG00000171862
ENSG00000189067.12	-0.671533	10.4295	11.3329	0.000761449	0.0186782	671.568	2884.54	679.961	1440.85	1834.47	1613.09	1093.88	941.605	1375.91	582.494	1579.7	1394.49	1844.84	1304.93	1439.63	1328.95	1101.14	1358.03	1398.22	1088.44	1674.84	1560.6	1272.26	1487.56	LITAF	ENSG00000189067
ENSG00000168769.13	-0.672215	7.75148	10.5246	0.00117798	0.0250429	100.09	419.163	126.883	298.055	193.203	350.498	118.524	140.855	268.491	149.784	204.219	245.696	324.673	147.849	197.369	190.637	152.937	151.493	160.818	185.596	237.555	195.208	162.469	271.292	TET2	ENSG00000168769
ENSG00000143614.9	-0.672739	6.37038	13.5276	0.000235087	0.00809205	45.2017	107.891	39.0408	84.1657	63.1257	74.0004	106.178	61.7446	91.551	46.5996	66.0709	88.3177	81.7637	104.02	52.2447	88.156	48.9397	56.8099	75.9419	96.6647	108.319	101.848	69.9866	87.0814	GATAD2B	ENSG00000143614
ENSG00000140350.15	-0.672802	8.09802	25.5222	4.37319e-07	6.26367e-05	184.036	379.479	159.417	290.333	179.813	279.94	207.417	206.458	217.434	189.727	336.361	275.578	350.87	340.696	255.419	346.012	293.638	232.65	254.629	284.194	351.104	267.35	274.947	304.306	ANP32A	ENSG00000140350
ENSG00000146433.8	-0.674083	5.85708	9.42502	0.00214044	0.03816	35.5156	63.2465	32.534	81.077	26.7806	48.76	49.3849	28.9428	98.5934	33.2854	54.058	59.7639	50.0108	56.1008	34.8298	65.015	48.9397	48.6942	58.0732	66.6987	63.4975	37.132	62.488	72.2488	TMEM181	ENSG00000146433
ENSG00000255112.2	-0.675323	7.26809	15.2408	9.4636e-05	0.00406983	87.1748	217.022	94.3487	193.04	133.903	137.675	98.7698	129.278	133.805	96.5277	153.164	158.042	210.363	227.325	162.539	165.292	110.114	91.978	107.212	201.063	162.852	150.65	109.979	210.048	CHMP1B	ENSG00000255112
ENSG00000090238.11	-0.675567	8.11692	14.6076	0.000132383	0.00533986	161.435	393.12	159.417	328.941	223.809	180.125	182.724	214.176	256.167	103.185	357.384	280.89	382.622	344.786	179.954	391.192	232.464	362.501	290.366	255.195	258.472	358.589	294.944	330.144	YPEL3	ENSG00000090238
ENSG00000129518.8	-0.677997	5.60887	11.6165	0.000653709	0.0169974	22.6009	50.8452	26.0272	45.5576	32.5193	53.3492	46.9156	36.6608	47.5361	33.2854	54.058	51.1313	61.1243	61.9447	46.4398	36.3643	24.4699	43.2837	40.2045	49.299	44.0747	61.5329	44.9914	50.7177	EAPP	ENSG00000129518
ENSG00000167552.13	-0.680089	8.61629	11.5114	0.000691711	0.0177939	267.982	809.803	191.951	409.246	177.9	357.956	392.61	407.128	270.252	183.07	462.497	409.05	406.437	407.9	307.663	563.096	428.223	335.449	339.505	282.261	436.265	634.426	299.943	500.479	TUBA1A	ENSG00000167552
ENSG00000070413.19	-0.680574	6.72941	15.2802	9.26814e-05	0.00403489	58.1165	188.499	78.0817	111.191	82.2547	136.528	74.0773	100.335	64.2618	39.9425	90.0967	102.263	143.682	115.124	87.0745	141.05	85.6445	94.6832	62.5404	110.198	103.09	134.736	92.4823	108.134	DGCR2	ENSG00000070413
ENSG00000132510.10	-0.680957	7.69623	13.9547	0.000187271	0.00691064	138.834	396.841	104.109	275.662	241.025	310.343	96.3005	177.516	176.94	106.513	171.184	235.735	269.106	182.912	185.759	184.026	116.232	229.945	116.146	198.163	203.192	233.401	194.963	252.632	KDM6B	ENSG00000132510
ENSG00000217128.11	-0.681407	6.22578	10.8497	0.000988132	0.0223268	45.2017	115.332	52.0545	109.647	63.1257	76.295	37.0387	44.3789	88.9101	33.2854	57.0613	95.6222	118.28	68.9573	29.0248	76.0345	61.1747	48.6942	75.9419	75.3985	76.944	56.2284	39.9923	96.1723	FNIP1	ENSG00000217128
ENSG00000065559.14	-0.683122	6.20023	12.7975	0.000347091	0.0108004	48.4304	109.131	29.2806	87.2543	43.9967	64.2484	46.9156	65.6036	88.0298	49.9281	72.0774	88.9817	88.9081	73.048	75.4646	77.1365	30.5873	56.8099	75.9419	66.6987	76.197	89.1167	67.4871	72.2488	MAP2K4	ENSG00000065559
ENSG00000165609.12	-0.684201	5.93634	10.7881	0.00102154	0.0228663	35.5156	93.0095	32.534	62.5451	45.9096	40.1553	46.9156	28.9428	82.748	36.6139	72.0774	56.4436	62.712	73.048	58.0497	81.5443	42.8223	43.2837	22.3359	55.0989	69.4737	67.8984	42.4919	87.5598	NUDT5	ENSG00000165609
ENSG00000118007.12	-0.684652	5.49465	9.13791	0.00250367	0.0427851	19.3722	53.3255	32.534	58.6843	28.6935	63.1012	27.1617	42.4494	50.177	29.9569	18.0193	53.7875	60.3305	41.4913	46.4398	36.3643	18.3524	16.2314	44.6717	45.4324	42.5807	49.8629	42.4919	38.756	STAG1	ENSG00000118007
ENSG00000138814.16	-0.686627	6.24906	9.31401	0.00227409	0.0399941	54.8878	124.013	42.2942	106.558	49.7354	60.8066	41.9772	46.3084	88.0298	59.9137	63.0677	84.3334	103.991	84.7357	34.8298	69.4228	55.0572	32.4628	93.8106	78.2984	87.4024	77.4466	54.9895	91.3876	PPP3CA	ENSG00000138814
ENSG00000168958.19	-0.688006	5.45391	10.4536	0.00122412	0.0256368	29.0583	39.6841	19.5204	52.507	28.6935	47.6127	32.1002	34.7313	37.8528	26.6283	48.0516	41.1707	50.8046	47.9195	29.0248	45.1799	42.8223	40.5785	35.7374	27.0661	56.7742	53.0456	37.4928	47.3684	MFF	ENSG00000168958
ENSG00000159840.15	-0.689392	9.12298	21.4471	3.63729e-06	0.000323547	371.3	1041.71	292.806	594.565	415.099	859.323	377.794	434.142	489.446	312.883	672.722	511.977	726.348	638.147	377.323	660.068	354.813	646.551	553.929	457.224	593.141	544.248	499.904	774.163	ZYX	ENSG00000159840
ENSG00000034152.18	-0.695989	7.52765	27.8773	1.29258e-07	2.54022e-05	90.4035	261.667	110.616	176.825	103.297	192.745	133.339	214.176	140.848	106.513	225.242	181.284	208.775	203.366	168.344	201.657	134.584	248.882	187.621	185.596	171.07	286.446	167.468	210.526	MAP2K3	ENSG00000034152
ENSG00000139278.9	-0.696272	7.75245	19.3819	1.07017e-05	0.000776263	161.435	324.913	113.869	340.523	109.035	160.621	130.87	185.234	300.182	139.799	123.132	264.289	358.014	247.194	191.564	190.637	134.584	189.366	169.753	236.829	230.832	222.792	204.961	263.158	GLIPR1	ENSG00000139278
ENSG00000102978.12	-0.697532	5.46519	10.0123	0.00155497	0.030312	19.3722	53.3255	29.2806	54.0513	32.5193	49.3336	27.1617	30.8723	34.3316	33.2854	42.0451	48.4751	50.8046	46.1663	40.6348	47.3838	24.4699	21.6419	22.3359	33.8327	65.7386	37.132	37.4928	55.0239	POLR2C	ENSG00000102978
ENSG00000162894.11	-0.6976	6.82045	14.4887	0.000141004	0.00558106	71.0313	86.8089	84.5885	180.686	76.516	79.7369	79.0158	79.1102	153.172	43.271	114.123	117.536	147.651	161.29	92.8795	125.622	79.5271	64.9256	116.146	108.265	154.635	92.2994	149.971	116.268	FCMR	ENSG00000162894
ENSG00000185278.15	-0.699783	5.76078	10.6517	0.00109972	0.0238594	35.5156	48.365	29.2806	73.3554	36.3451	61.9539	19.754	48.2379	73.0647	39.9425	48.0516	62.42	49.217	47.9195	63.8547	57.3014	24.4699	40.5785	35.7374	68.632	56.7742	46.6802	52.49	62.201	ZBTB37	ENSG00000185278
ENSG00000186529.15	-0.699823	7.96395	15.2764	9.28687e-05	0.00403489	180.807	453.887	139.896	172.964	185.551	335.01	140.747	241.19	164.616	292.912	186.2	332.021	437.396	298.62	58.0497	251.245	67.2921	251.587	107.212	414.692	266.689	250.375	252.452	273.684	CYP4F3	ENSG00000186529
ENSG00000125505.16	-0.700529	8.45095	11.1097	0.000858778	0.0202996	193.722	651.067	146.403	328.941	283.109	371.15	306.186	320.3	240.321	139.799	411.442	365.888	473.912	398.55	365.713	488.164	293.638	346.27	361.841	274.528	301.8	490.142	364.93	355.981	MBOAT7	ENSG00000125505
ENSG00000108312.14	-0.701315	6.43494	13.6286	0.000222771	0.00781132	41.973	74.4076	42.2942	94.9759	66.9515	78.016	46.9156	61.7446	99.4737	89.8706	78.0838	104.255	114.31	104.02	40.6348	98.0735	73.4096	78.4518	71.4748	88.9316	110.56	78.5076	104.98	100	UBTF	ENSG00000108312
ENSG00000058668.14	-0.701707	7.29554	23.2292	1.43801e-06	0.000157456	135.605	262.907	110.616	186.863	112.861	283.955	64.2004	73.3217	267.611	109.842	168.181	169.331	195.28	116.292	110.294	115.705	79.5271	156.904	111.679	142.097	196.469	96.5431	114.978	211.483	ATP2B4	ENSG00000058668
ENSG00000180304.14	-0.702324	7.83639	14.2865	0.000156988	0.00603011	83.9461	370.798	152.91	237.826	145.38	159.474	239.517	198.74	192.785	126.485	207.223	292.843	231.796	240.766	232.199	274.386	189.641	189.366	241.227	262.928	224.856	341.614	259.95	266.507	OAZ2	ENSG00000180304
ENSG00000175489.9	-0.702696	7.63329	10.1888	0.00141293	0.0284623	93.6321	367.078	130.136	180.686	66.9515	196.761	187.663	162.08	132.045	139.799	360.387	227.103	193.693	226.157	174.149	234.715	134.584	254.292	147.417	193.329	213.65	169.746	219.958	244.976	LRRC25	ENSG00000175489
ENSG00000089639.10	-0.703897	7.67887	13.1668	0.000284959	0.00931546	119.462	314.992	100.856	209.256	118.6	270.188	170.378	231.542	175.179	113.17	225.242	268.937	276.25	212.716	214.784	197.249	171.289	202.893	165.285	183.663	218.133	216.426	162.469	242.105	GMIP	ENSG00000089639
ENSG00000170571.11	-0.704383	7.75917	11.919	0.000555638	0.015171	132.376	270.348	159.417	301.915	131.99	435.398	160.501	125.419	250.005	232.998	192.206	224.446	246.085	192.847	98.6845	189.535	128.467	229.945	151.884	278.394	254.737	189.903	192.463	241.148	EMB	ENSG00000170571
ENSG00000005238.19	-0.705323	6.88993	22.5209	2.07866e-06	0.000210368	67.8026	177.338	74.8283	90.343	76.516	114.156	93.8313	106.123	96.8328	73.2279	144.155	138.121	128.599	132.655	58.0497	121.214	79.5271	148.788	134.015	139.197	137.453	145.345	109.979	133.014	FAM214B	ENSG00000005238
ENSG00000153179.12	-0.706071	8.6317	24.7087	6.66823e-07	8.874e-05	248.609	687.03	224.485	484.146	288.848	469.243	340.756	291.357	396.134	252.969	390.419	455.533	579.49	455.819	383.128	402.212	275.286	292.165	317.169	345.093	510.221	451.949	364.93	440.67	RASSF3	ENSG00000153179
ENSG00000105656.12	-0.707084	6.08984	12.9535	0.000319317	0.0101063	32.2869	93.0095	48.8011	61.773	43.9967	92.3571	49.3849	61.7446	53.6982	43.271	60.0645	77.693	92.8772	74.8011	34.8298	73.8306	48.9397	37.8733	40.2045	67.6653	82.9202	66.8375	74.9857	77.512	ELL	ENSG00000105656
ENSG00000189159.15	-0.70733	6.66148	12.4283	0.000422874	0.0123437	54.8878	189.739	52.0545	100.381	66.9515	133.66	81.4851	54.0265	79.2268	66.5708	138.148	100.935	119.073	108.111	69.6596	114.603	85.6445	105.504	116.146	76.3651	112.054	88.0558	87.4833	116.268	JPT1	ENSG00000189159
ENSG00000178761.14	-0.708396	5.64443	9.84984	0.00169846	0.0322174	35.5156	27.2828	32.534	50.9627	34.4322	40.1553	34.5694	15.4361	54.5785	29.9569	54.058	51.7953	53.1861	47.3351	23.2199	94.7677	55.0572	21.6419	44.6717	56.0655	56.0272	43.4974	69.9866	68.4211	FAM219B	ENSG00000178761
ENSG00000054967.12	-0.708589	6.28219	14.5917	0.000133501	0.00536516	38.7443	93.0095	55.3079	86.4821	45.9096	86.6207	54.3234	75.2512	60.7406	43.271	111.119	90.3098	62.712	79.4762	46.4398	93.6657	55.0572	81.157	71.4748	66.6987	93.3786	94.4212	74.9857	91.8661	RELT	ENSG00000054967
ENSG00000118308.15	-0.710298	7.47256	27.7619	1.372e-07	2.58026e-05	71.0313	252.986	100.856	233.193	133.903	153.164	138.278	123.489	199.828	89.8706	201.216	193.9	297.683	173.562	121.904	185.128	122.349	146.083	138.482	183.663	192.734	188.842	199.962	248.804	LRMP	ENSG00000118308
ENSG00000170892.10	-0.71039	6.49666	12.7635	0.000353449	0.0109009	35.5156	157.496	48.8011	88.7986	61.2128	79.1633	76.5466	67.5331	70.4239	53.2566	120.129	92.966	124.63	113.955	63.8547	134.438	61.1747	89.2727	53.6061	82.165	97.1138	95.4822	77.4852	86.6029	TSEN34	ENSG00000170892
ENSG00000198223.16	-0.710496	6.17881	11.0406	0.000891399	0.0208375	38.7443	111.611	39.0408	84.1657	65.0386	108.419	41.9772	61.7446	62.5012	39.9425	60.0645	87.6537	110.341	60.1915	40.6348	69.4228	42.8223	70.3361	35.7374	93.7648	67.9797	71.0812	54.9895	66.0287	CSF2RA	ENSG00000198223
ENSG00000123329.17	-0.712732	8.85778	22.6677	1.92577e-06	0.000199677	258.296	818.484	240.752	515.804	361.538	404.995	412.364	399.41	328.351	242.983	648.697	583.03	645.378	550.49	330.883	416.537	232.464	416.606	348.439	436.925	519.932	621.695	462.412	739.713	ARHGAP9	ENSG00000123329
ENSG00000089220.4	-0.717491	5.47571	10.4911	0.00119952	0.0253731	29.0583	35.9637	35.7874	46.3297	17.2161	30.4033	37.0387	28.9428	42.2543	43.271	33.0355	60.4279	46.0417	71.2948	29.0248	52.8936	30.5873	29.7576	44.6717	43.4991	53.7861	46.6802	32.4938	40.6699	PEBP1	ENSG00000089220
ENSG00000197321.14	-0.719742	6.63345	14.6197	0.00013153	0.00531817	58.1165	145.095	65.0681	132.812	89.9063	185.862	56.7926	63.6741	101.234	49.9281	66.0709	111.559	170.672	80.645	58.0497	89.2579	61.1747	64.9256	49.1389	91.8315	127.742	67.8984	64.9876	135.885	SVIL	ENSG00000197321
ENSG00000133805.15	-0.719913	5.67632	10.1588	0.00143611	0.028792	22.6009	73.1675	29.2806	54.8235	24.8677	67.6903	34.5694	38.5904	49.2967	36.6139	45.0484	33.8662	57.1552	41.4913	34.8298	65.015	42.8223	35.168	35.7374	77.3318	57.5212	40.3147	47.4909	62.6794	AMPD3	ENSG00000133805
ENSG00000197943.9	-0.721556	7.3067	20.1624	7.11394e-06	0.000569823	106.547	215.782	84.5885	202.306	122.426	211.676	91.362	117.701	181.341	99.8562	183.197	157.378	268.312	175.9	133.514	141.05	116.232	124.441	89.3434	171.097	161.358	159.137	139.973	180.383	PLCG2	ENSG00000197943
ENSG00000148660.20	-0.722509	6.49106	13.4653	0.00024302	0.0083312	48.4304	133.934	55.3079	105.786	49.7354	87.1943	54.3234	69.4626	101.234	59.9137	102.11	102.927	108.754	88.8263	63.8547	113.501	79.5271	54.1047	71.4748	125.664	98.6079	65.7766	79.9847	104.306	CAMK2G	ENSG00000148660
ENSG00000147533.16	-0.723298	6.34082	11.894	0.000563163	0.0153023	51.6591	106.651	48.8011	88.7986	34.4322	89.4889	81.4851	44.3789	93.3116	53.2566	84.0903	78.3571	95.2587	78.8918	63.8547	92.5638	61.1747	56.8099	80.4091	75.3985	104.584	82.7512	94.9818	88.5168	GOLGA7	ENSG00000147533
ENSG00000109118.13	-0.723743	6.78666	12.075	0.000511021	0.0142521	74.26	210.822	55.3079	126.635	82.2547	146.854	76.5466	77.1807	120.601	59.9137	105.113	140.113	155.589	103.436	34.8298	100.277	85.6445	86.5675	93.8106	128.564	125.501	79.5685	87.4833	123.923	PHF12	ENSG00000109118
ENSG00000008083.13	-0.724285	6.1869	11.6904	0.000628234	0.0165386	51.6591	90.5293	35.7874	73.3554	43.9967	65.3957	44.4464	44.3789	73.0647	86.542	60.0645	102.263	111.135	99.9296	46.4398	72.7287	36.7048	37.8733	35.7374	82.165	91.1376	60.472	77.4852	75.1196	JARID2	ENSG00000008083
ENSG00000196923.13	-0.725078	6.49614	10.8238	0.00100203	0.0225504	48.4304	158.736	58.5613	84.9378	34.4322	111.861	74.0773	92.6169	62.5012	46.5996	84.0903	105.583	119.867	94.6702	23.2199	145.457	67.2921	75.7466	84.8763	96.6647	67.2326	105.03	64.9876	105.742	PDLIM7	ENSG00000196923
ENSG00000179820.15	-0.725257	8.41752	13.6496	0.000220282	0.00778753	206.636	589.06	149.657	489.551	185.551	339.025	321.002	248.908	411.98	179.741	303.326	402.41	381.035	357.059	348.298	490.368	250.816	227.24	455.652	337.36	338.404	323.578	227.456	487.56	MYADM	ENSG00000179820
ENSG00000116604.17	-0.728152	6.34646	11.1025	0.000862112	0.0203499	58.1165	94.2497	26.0272	107.331	51.6483	77.4423	66.6696	55.956	87.1495	36.6139	69.0742	98.9424	103.991	91.7483	69.6596	110.195	55.0572	56.8099	111.679	75.3985	96.3668	57.2893	72.4861	96.6508	MEF2D	ENSG00000116604
ENSG00000075426.11	-0.729928	7.90763	15.8457	6.87237e-05	0.00317268	142.063	565.498	139.896	322.764	202.767	407.863	96.3005	142.784	264.97	146.456	252.271	251.008	293.714	228.494	243.809	199.453	146.819	294.871	178.687	167.23	262.954	170.807	184.965	290.431	FOSL2	ENSG00000075426
ENSG00000089159.16	-0.731254	9.05179	20.7837	5.14175e-06	0.000436687	345.47	923.895	302.567	579.894	351.974	728.531	419.772	418.705	493.847	269.612	669.719	570.413	602.511	628.797	359.908	666.68	403.753	503.174	562.864	522.956	575.96	478.472	499.904	689.952	PXN	ENSG00000089159
ENSG00000091039.16	-0.731524	8.07191	37.2011	1.06554e-09	5.00242e-07	164.663	404.281	165.924	340.523	294.587	328.126	143.216	181.375	314.266	173.084	243.261	316.748	424.695	244.857	185.759	217.084	189.641	235.355	201.023	228.129	472.869	279.02	224.957	294.737	OSBPL8	ENSG00000091039
ENSG00000135838.13	-0.733297	6.95641	21.3118	3.90324e-06	0.000343587	67.8026	251.746	61.8147	167.559	57.387	96.9463	81.4851	82.9693	95.9525	93.1991	135.145	122.848	204.012	128.564	75.4646	157.579	79.5271	137.967	58.0732	155.63	118.031	116.7	127.476	144.019	NPL	ENSG00000135838
ENSG00000135766.8	-0.73397	7.84462	11.2583	0.000792682	0.0191936	116.233	421.643	117.123	322.764	254.416	252.978	96.3005	171.727	285.217	123.156	198.213	263.625	320.704	191.678	336.688	178.516	140.702	148.788	268.03	167.23	239.796	309.787	177.466	278.947	EGLN1	ENSG00000135766
ENSG00000090686.15	-0.734852	6.18441	18.1856	2.00392e-05	0.00128289	45.2017	93.0095	35.7874	72.5832	53.5612	76.8687	59.2619	50.1675	78.3465	39.9425	60.0645	89.6458	80.9699	71.8792	58.0497	63.9131	73.4096	78.4518	53.6061	81.1984	81.4262	81.6903	67.4871	83.2536	USP48	ENSG00000090686
ENSG00000108244.16	-0.735163	6.61525	9.21659	0.00239832	0.0414882	77.4887	243.065	42.2942	112.736	80.3418	155.458	98.7698	34.7313	104.755	26.6283	51.0548	92.966	162.734	108.111	98.6845	55.0975	67.2921	100.094	125.081	92.7981	96.3668	50.9238	97.4814	57.8948	KRT23	ENSG00000108244
ENSG00000013810.18	-0.735267	6.81593	10.7613	0.00103643	0.0230741	83.9461	189.739	61.8147	115.052	68.8644	131.365	76.5466	79.1102	93.3116	103.185	138.148	142.769	81.7637	146.68	58.0497	147.661	110.114	83.8623	58.0732	105.365	129.236	128.37	117.478	117.703	TACC3	ENSG00000013810
ENSG00000122359.17	-0.735941	8.0796	21.1447	4.25883e-06	0.00036912	148.52	341.035	169.177	290.333	166.422	319.521	261.74	210.317	253.526	139.799	276.297	288.195	299.271	361.149	162.539	442.984	189.641	262.408	259.096	271.628	283.871	286.446	304.942	334.45	ANXA11	ENSG00000122359
ENSG00000020922.12	-0.737004	5.03452	9.45754	0.00210283	0.0376084	12.9148	33.4834	26.0272	22.3927	26.7806	35.5661	22.2232	19.2952	38.7331	26.6283	18.0193	43.8268	25.4023	37.4006	34.8298	25.3448	36.7048	24.3471	35.7374	31.8994	35.8574	39.2538	22.4957	30.1436	MRE11	ENSG00000020922
ENSG00000143772.9	-0.73802	6.62924	10.0921	0.00148907	0.0295385	71.0313	110.371	58.5613	122.002	55.4741	78.5896	79.0158	79.1102	119.721	43.271	123.132	120.856	100.815	115.124	34.8298	161.987	42.8223	73.0413	75.9419	124.698	114.295	96.5431	77.4852	124.88	ITPKB	ENSG00000143772
ENSG00000156931.15	-0.738179	5.90648	11.7585	0.000605651	0.0161198	51.6591	74.4076	35.7874	78.7605	21.0419	64.2484	34.5694	48.2379	80.9874	26.6283	42.0451	60.4279	84.1452	57.2696	29.0248	56.1994	73.4096	51.3994	67.0076	75.3985	52.292	54.1066	62.488	52.1531	VPS8	ENSG00000156931
ENSG00000112242.14	-0.738645	6.05363	11.0095	0.000906457	0.021102	38.7443	101.69	39.0408	71.0389	59.2999	111.287	24.6924	38.5904	86.2692	49.9281	60.0645	80.3492	86.5266	52.0102	29.0248	48.4858	55.0572	73.0413	26.803	57.0322	66.4856	60.472	49.9904	80.3828	E2F3	ENSG00000112242
ENSG00000123636.17	-0.738909	6.53736	9.36952	0.00220623	0.0390036	38.7443	184.779	74.8283	86.4821	70.7773	148.575	29.6309	54.0265	99.4737	76.5564	57.0613	120.856	196.868	64.2822	92.8795	61.7092	42.8223	91.978	75.9419	84.0983	72.4618	93.3603	74.9857	88.9952	BAZ2B	ENSG00000123636
ENSG00000146828.17	-0.739038	7.31512	11.4057	0.00073221	0.0183574	87.1748	269.108	58.5613	187.635	91.8192	194.466	133.339	148.573	117.96	59.9137	183.197	157.378	200.837	134.993	98.6845	240.225	140.702	119.03	134.015	95.6981	182.275	189.903	204.961	236.364	SLC12A9	ENSG00000146828
ENSG00000125772.12	-0.741546	7.98814	16.528	4.79372e-05	0.00241847	190.493	374.518	162.67	316.586	164.509	242.079	204.947	146.643	276.414	156.441	324.348	331.357	296.096	369.915	220.589	279.895	183.524	140.672	214.424	281.294	336.91	184.599	244.953	290.431	GPCPD1	ENSG00000125772
ENSG00000114030.12	-0.742117	6.34546	11.6441	0.000644062	0.0167983	38.7443	117.812	61.8147	104.242	63.1257	83.1788	56.7926	36.6608	106.516	36.6139	75.0806	84.3334	107.96	84.1513	40.6348	83.7482	110.114	54.1047	49.1389	101.498	74.7029	68.9593	82.4842	98.0862	KPNA1	ENSG00000114030
ENSG00000099622.13	-0.74351	7.80256	10.3784	0.00127498	0.026375	109.776	229.424	139.896	227.016	80.3418	142.838	355.571	177.516	225.356	116.499	243.261	256.321	238.941	345.371	104.489	346.012	195.759	148.788	227.826	233.929	295.077	249.315	249.952	266.029	CIRBP	ENSG00000099622
ENSG00000175029.16	-0.745624	6.23458	11.8488	0.000576979	0.0156525	51.6591	119.052	19.5204	99.6089	68.8644	74.0004	49.3849	48.2379	67.783	39.9425	102.11	100.27	63.5058	65.451	81.2696	55.0975	67.2921	81.157	62.5404	90.8649	79.9321	67.8984	47.4909	97.6077	CTBP2	ENSG00000175029
ENSG00000133816.13	-0.749701	6.47084	16.0115	6.29595e-05	0.00295577	41.973	143.855	110.616	81.8492	42.0838	57.9383	34.5694	82.9693	80.9874	39.9425	45.0484	138.121	169.878	65.451	46.4398	66.117	67.2921	89.2727	67.0076	123.731	83.6673	114.579	94.9818	97.6077	MICAL2	ENSG00000133816
ENSG00000107263.18	-0.750969	7.03775	19.1916	1.18235e-05	0.000839614	87.1748	153.776	104.109	197.673	68.8644	119.892	83.9543	96.4759	151.411	73.2279	99.1064	203.197	182.579	160.706	81.2696	130.03	85.6445	105.504	169.753	134.364	143.43	112.457	117.478	139.713	RAPGEF1	ENSG00000107263
ENSG00000158062.20	-0.751839	5.66329	9.00402	0.00269386	0.0449004	58.1165	55.8057	22.7738	29.3422	22.9548	46.4654	49.3849	30.8723	31.6907	19.9712	75.0806	62.42	42.0726	59.0228	46.4398	73.8306	30.5873	51.3994	22.3359	57.0322	51.545	60.472	37.4928	73.6842	UBXN11	ENSG00000158062
ENSG00000211899.9	-0.753306	8.60444	18.6121	1.602e-05	0.00105352	280.896	241.825	152.91	445.537	417.012	523.166	555.58	221.895	510.573	143.127	366.393	294.835	425.489	905.795	278.639	386.784	214.111	108.209	473.52	288.061	508.727	378.746	532.398	495.215	IGHM	ENSG00000211899
ENSG00000153094.22	-0.753938	6.09328	10.9898	0.000916171	0.0212194	32.2869	120.292	26.0272	100.381	30.6064	52.7755	61.7311	52.097	90.6707	29.9569	69.0742	55.1156	107.96	75.9699	58.0497	58.4033	30.5873	43.2837	53.6061	79.2651	67.2326	62.5939	77.4852	65.0718	BCL2L11	ENSG00000153094
ENSG00000072864.14	-0.755314	5.70153	10.4286	0.00124081	0.025858	29.0583	69.4471	35.7874	73.3554	55.4741	51.6282	27.1617	30.8723	55.4588	16.6427	24.0258	63.7481	84.939	55.5165	23.2199	36.3643	30.5873	27.0523	58.0732	51.2323	56.7742	53.0456	57.489	45.4546	NDE1	ENSG00000072864
ENSG00000151465.13	-0.75766	6.0962	13.0017	0.000311211	0.00992411	29.0583	90.5293	45.5477	64.8616	24.8677	52.2019	44.4464	54.0265	67.783	63.2423	78.0838	70.3885	74.6193	81.8137	52.2447	76.0345	61.1747	59.5152	89.3434	54.1323	72.4618	97.604	49.9904	89.9522	CDC123	ENSG00000151465
ENSG00000149499.11	-0.759933	6.10583	9.36995	0.00220572	0.0390036	58.1165	81.8484	29.2806	69.4946	30.6064	64.8221	69.1388	48.2379	61.6209	43.271	57.0613	66.4043	69.0625	75.9699	29.0248	92.5638	30.5873	43.2837	67.0076	67.6653	95.6197	92.2994	77.4852	91.3876	EML3	ENSG00000149499
ENSG00000147604.13	-0.763061	8.69977	30.739	2.95167e-08	7.44569e-06	213.094	336.074	377.395	508.855	286.935	266.172	387.671	281.71	534.341	259.626	387.416	549.163	483.438	652.757	220.589	557.587	311.991	235.355	375.242	495.89	619.287	512.421	437.416	493.302	RPL7	ENSG00000147604
ENSG00000110422.11	-0.767796	8.08622	21.9338	2.82222e-06	0.000262078	145.291	416.683	175.684	369.866	212.332	326.979	162.97	198.74	371.486	153.113	255.274	334.014	447.716	222.65	325.078	196.147	171.289	151.493	183.154	230.062	336.163	353.284	219.958	381.34	HIPK3	ENSG00000110422
ENSG00000114626.17	-0.768069	8.4613	32.1083	1.45811e-08	4.17686e-06	129.148	651.067	195.204	390.714	177.9	221.428	316.063	326.089	263.209	236.326	402.432	442.917	465.18	508.414	226.394	523.426	263.051	324.628	236.76	359.593	318.234	484.837	329.937	476.555	ABTB1	ENSG00000114626
ENSG00000141401.11	-0.768613	5.56458	10.7178	0.00106111	0.0232908	16.1435	38.4439	29.2806	72.5832	21.0419	47.6127	49.3849	48.2379	36.9725	16.6427	51.0548	49.8032	43.6602	55.5165	29.0248	66.117	48.9397	35.168	17.8687	38.6659	44.8218	68.9593	49.9904	44.9761	IMPA2	ENSG00000141401
ENSG00000127511.9	-0.768729	5.5784	11.0453	0.000889117	0.020813	35.5156	53.3255	26.0272	46.3297	17.2161	44.1708	44.4464	21.2247	48.4164	36.6139	48.0516	47.8111	65.8873	54.3477	5.80497	52.8936	30.5873	37.8733	40.2045	54.1323	53.0391	45.6193	59.9885	55.0239	SIN3B	ENSG00000127511
ENSG00000101150.17	-0.769591	7.2832	22.8619	1.74067e-06	0.000182727	158.206	283.989	94.3487	144.394	114.774	201.924	140.747	96.4759	116.199	63.2423	135.145	189.916	180.198	217.975	104.489	154.273	85.6445	143.377	138.482	161.43	180.034	173.99	119.977	175.12	TPD52L2	ENSG00000101150
ENSG00000167470.12	-0.772533	7.36368	12.0915	0.000506524	0.01415	135.605	312.512	71.5749	179.142	74.6031	143.412	170.378	129.278	129.404	86.542	189.203	189.916	152.414	207.456	127.709	208.269	110.114	146.083	142.95	120.831	229.338	231.279	114.978	199.522	MIDN	ENSG00000167470
ENSG00000118689.14	-0.773716	6.50445	16.5819	4.65927e-05	0.00237905	58.1165	114.092	94.3487	111.963	53.5612	67.1167	34.5694	59.8151	84.5086	53.2566	90.0967	104.919	141.3	96.4233	52.2447	76.0345	79.5271	86.5675	75.9419	110.198	97.1138	117.761	84.9837	106.22	FOXO3	ENSG00000118689
ENSG00000161638.10	-0.774203	7.2102	10.1861	0.00141505	0.0284712	61.3452	292.67	65.0681	156.749	131.99	163.489	86.4236	115.771	149.651	66.5708	96.1032	164.683	225.446	171.809	133.514	192.841	128.467	140.672	142.95	178.83	115.042	112.457	124.976	182.297	ITGA5	ENSG00000161638
ENSG00000170458.13	-0.774539	8.0788	10.9562	0.000932918	0.0213648	119.462	545.656	146.403	254.041	130.077	279.366	214.824	287.498	169.898	196.384	282.303	453.541	188.136	285.764	185.759	393.396	214.111	400.375	169.753	159.497	335.416	367.076	227.456	321.531	CD14	ENSG00000170458
ENSG00000168214.20	-0.775158	7.39683	20.9964	4.60144e-06	0.00039678	122.69	274.068	104.109	214.661	105.209	248.963	130.87	98.4054	209.511	73.2279	183.197	204.525	226.239	127.98	150.929	138.846	116.232	140.672	160.818	158.53	202.445	163.381	124.976	209.569	RBPJ	ENSG00000168214
ENSG00000101474.11	-0.777195	7.86955	18.6346	1.58325e-05	0.00104525	135.605	530.774	156.163	269.485	229.548	391.801	125.931	109.983	201.588	136.47	228.245	228.431	320.704	238.429	104.489	217.084	116.232	270.523	183.154	250.362	256.978	181.416	159.969	356.459	APMAP	ENSG00000101474
ENSG00000196313.11	-0.778463	5.10357	10.4586	0.0012208	0.0255989	16.1435	38.4439	22.7738	43.2411	24.8677	29.8296	19.754	17.3657	36.9725	19.9712	39.0419	34.5302	33.3405	34.4786	29.0248	25.3448	30.5873	35.168	40.2045	40.5992	35.1104	35.0101	27.4947	33.0144	POM121	ENSG00000196313
ENSG00000198053.11	-0.77894	8.37064	28.8475	7.83066e-08	1.71878e-05	206.636	571.699	172.43	321.992	227.635	440.561	209.886	210.317	298.421	186.398	417.448	328.701	495.345	367.577	232.199	383.479	238.581	286.755	330.571	344.126	303.294	320.396	379.927	500.957	SIRPA	ENSG00000198053
ENSG00000183688.4	-0.782224	6.928	9.65486	0.00188851	0.0348734	80.7174	182.299	71.5749	136.673	51.6483	86.6207	93.8313	77.1807	54.5785	173.084	78.0838	136.129	134.156	233.754	40.6348	202.759	85.6445	91.978	71.4748	172.063	175.552	117.761	77.4852	122.488	RFLNB	ENSG00000183688
ENSG00000058799.14	-0.783229	5.50121	9.39951	0.00217044	0.0385321	22.6009	76.8879	22.7738	47.1019	26.7806	71.1322	24.6924	25.0837	36.0922	26.6283	84.0903	29.8819	39.6911	33.8943	29.0248	46.2819	30.5873	62.2204	58.0732	38.6659	44.0747	45.6193	24.9952	53.1101	YIPF1	ENSG00000058799
ENSG00000143226.13	-0.783436	9.30908	16.0513	6.16487e-05	0.0029104	351.928	1527.84	341.607	801.504	583.434	1050.35	360.51	517.111	661.984	252.969	381.41	644.122	854.153	469.26	824.306	615.99	575.042	679.014	629.871	515.223	713.413	769.162	557.393	411.962	FCGR2A	ENSG00000143226
ENSG00000108306.11	-0.784665	5.56455	9.54435	0.00200565	0.036449	16.1435	66.9669	42.2942	52.507	32.5193	41.3026	22.2232	27.0133	52.8179	16.6427	60.0645	66.4043	45.2479	52.0102	29.0248	57.3014	61.1747	27.0523	31.2702	53.1656	46.3158	22.2792	42.4919	61.7225	FBXL20	ENSG00000108306
ENSG00000170876.7	-0.784688	7.00479	22.8828	1.72187e-06	0.000181883	58.1165	197.18	55.3079	163.698	93.7321	148.001	69.1388	90.6873	134.686	86.542	90.0967	138.785	231.796	126.811	150.929	131.132	79.5271	105.504	107.212	126.631	132.224	118.822	144.972	151.675	TMEM43	ENSG00000170876
ENSG00000129657.14	-0.78538	8.9264	16.3323	5.31491e-05	0.00262653	335.784	1014.42	276.539	551.324	342.409	366.56	375.325	358.89	487.685	169.756	453.487	654.746	733.492	628.213	476.007	510.203	318.108	454.479	415.447	545.189	506.486	493.324	529.899	505.742	SEC14L1	ENSG00000129657
ENSG00000233913.7	-0.786298	6.10645	12.1593	0.000488425	0.0137263	25.8296	14.8815	19.5204	27.0257	42.0838	16.0621	101.239	25.0837	119.721	63.2423	72.0774	33.8662	125.424	186.418	17.4149	33.0585	6.11747	10.8209	102.745	122.764	122.513	27.5837	104.98	77.9905	RPL10P9	ENSG00000233913
ENSG00000121691.4	-0.787276	7.06401	23.1331	1.5117e-06	0.000162734	80.7174	133.934	91.0953	148.255	91.8192	122.187	56.7926	86.8283	293.139	76.5564	84.0903	159.37	173.053	157.784	87.0745	169.7	110.114	62.2204	174.22	163.363	107.572	137.919	127.476	158.373	CAT	ENSG00000121691
ENSG00000101849.15	-0.787673	6.80606	16.2753	5.47746e-05	0.00269897	96.8608	205.861	32.534	149.799	65.0386	107.846	81.4851	57.8855	117.96	53.2566	105.113	107.575	188.136	134.408	69.6596	153.171	91.762	97.3884	80.4091	130.497	87.4024	101.848	92.4823	119.139	TBL1X	ENSG00000101849
ENSG00000204387.12	-0.789815	5.64458	11.3447	0.000756643	0.01861	29.0583	34.7236	26.0272	50.9627	21.0419	45.3181	64.2004	36.6608	30.8104	36.6139	45.0484	45.819	45.2479	88.242	11.6099	66.117	42.8223	24.3471	53.6061	57.9988	67.9797	55.1675	49.9904	53.1101	C6orf48	ENSG00000204387
ENSG00000006652.13	-0.790629	7.20619	12.5311	0.00040023	0.0120099	119.462	297.631	58.5613	245.548	91.8192	181.846	106.178	79.1102	146.129	116.499	123.132	189.916	145.27	159.537	139.319	166.394	79.5271	102.799	129.548	107.298	225.603	131.553	84.9837	149.282	IFRD1	ENSG00000006652
ENSG00000175155.8	-0.79264	5.25737	9.52758	0.00202407	0.036557	12.9148	40.9242	13.0136	44.0132	30.6064	34.4188	37.0387	27.0133	46.6558	13.3142	36.0387	44.4909	45.2479	40.3225	11.6099	37.4663	24.4699	29.7576	26.803	36.7326	45.5688	37.132	47.4909	33.9713	YPEL2	ENSG00000175155
ENSG00000197971.14	-0.79438	8.27392	26.6253	2.46983e-07	4.01372e-05	180.807	525.814	195.204	386.081	202.767	281.661	135.808	264.344	438.388	179.741	249.268	361.903	473.118	341.865	220.589	358.134	183.524	192.072	317.169	364.426	315.246	333.127	309.941	418.66	MBP	ENSG00000197971
ENSG00000127527.13	-0.795064	5.74714	9.42037	0.00214588	0.0382165	45.2017	76.8879	26.0272	66.4059	15.3032	56.791	39.5079	46.3084	48.4164	46.5996	45.0484	64.4122	67.4749	72.4636	17.4149	45.1799	30.5873	29.7576	35.7374	55.0989	70.2207	50.9238	24.9952	63.1579	EPS15L1	ENSG00000127527
ENSG00000166548.15	-0.795491	4.88455	9.10989	0.00254231	0.043199	22.6009	34.7236	32.534	17.7597	15.3032	40.7289	9.87698	17.3657	29.0498	23.2998	18.0193	22.5775	27.7838	28.0504	17.4149	22.039	12.2349	32.4628	22.3359	53.1656	33.6163	29.7056	34.9933	20.5742	TK2	ENSG00000166548
ENSG00000140199.11	-0.796184	7.94685	13.2575	0.000271496	0.00897956	122.69	504.732	149.657	271.029	248.677	353.94	96.3005	221.895	248.244	103.185	255.274	264.953	349.282	205.119	226.394	242.429	214.111	216.419	151.884	264.861	243.532	254.619	257.451	290.431	SLC12A6	ENSG00000140199
ENSG00000181274.6	-0.796898	8.19312	10.127	0.00146115	0.0291901	103.318	664.708	143.15	303.46	187.464	442.282	204.947	189.093	225.356	149.784	357.384	216.478	562.026	218.56	168.344	418.741	159.054	246.176	254.629	286.128	279.389	292.812	254.951	482.297	FRAT2	ENSG00000181274
ENSG00000135049.15	-0.797166	7.19867	23.9995	9.63613e-07	0.000116329	116.233	252.986	87.8419	176.053	63.1257	201.35	76.5466	100.335	161.975	126.485	132.142	183.276	192.105	141.421	133.514	138.846	103.997	121.736	84.8763	143.064	165.093	143.223	137.474	184.689	AGTPBP1	ENSG00000135049
ENSG00000125910.5	-0.798369	6.24018	10.2442	0.00137119	0.0278204	25.8296	127.733	35.7874	79.5327	32.5193	74.5741	64.2004	44.3789	58.0997	29.9569	117.126	57.1077	93.671	83.5669	17.4149	137.744	79.5271	70.3361	93.8106	44.4658	67.2326	74.2639	74.9857	111.962	S1PR4	ENSG00000125910
ENSG00000118263.14	-0.799179	6.31606	9.04102	0.00263989	0.0441154	29.0583	136.414	29.2806	99.6089	74.6031	87.1943	37.0387	82.9693	92.4313	26.6283	81.0871	96.2862	103.197	63.1135	58.0497	69.4228	79.5271	56.8099	62.5404	72.4986	90.3905	66.8375	77.4852	101.914	KLF7	ENSG00000118263
ENSG00000145819.15	-0.801265	7.71325	17.3336	3.13599e-05	0.00179666	145.291	430.324	120.376	203.079	156.858	305.754	158.032	135.066	250.005	69.8993	210.226	255.656	270.693	167.718	191.564	193.943	146.819	156.904	187.621	173.03	256.231	219.609	212.459	257.895	ARHGAP26	ENSG00000145819
ENSG00000164088.17	-0.802809	6.57514	13.9067	0.000192115	0.00703479	38.7443	119.052	71.5749	80.3048	55.4741	157.753	54.3234	63.6741	81.8677	106.513	120.129	91.6379	104.785	116.877	34.8298	114.603	55.0572	86.5675	49.1389	135.331	103.837	78.5076	82.4842	123.923	PPM1M	ENSG00000164088
ENSG00000141562.17	-0.803799	6.55522	12.0133	0.000528223	0.0146113	25.8296	197.18	42.2942	98.8367	66.9515	88.3416	49.3849	65.6036	108.277	63.2423	123.132	83.6694	117.486	80.0606	87.0745	133.336	67.2921	62.2204	93.8106	91.8315	94.1257	105.03	64.9876	116.268	NARF	ENSG00000141562
ENSG00000169967.16	-0.805952	7.70914	19.8708	8.28571e-06	0.0006421	132.376	378.239	136.643	291.105	84.1676	222.575	108.647	158.22	257.047	149.784	192.206	264.953	343.725	192.262	145.124	185.128	201.876	183.956	147.417	238.762	230.085	185.66	157.47	264.593	MAP3K2	ENSG00000169967
ENSG00000069943.9	-0.808605	5.39121	8.76102	0.00307736	0.0486281	19.3722	47.1248	32.534	34.7473	26.7806	26.3878	17.2847	19.2952	44.0149	19.9712	33.0355	53.7875	74.6193	33.3099	40.6348	36.3643	30.5873	13.5262	71.4748	52.199	35.1104	40.3147	47.4909	61.7225	PIGB	ENSG00000069943
ENSG00000061273.17	-0.809716	6.92322	18.9766	1.32329e-05	0.000912855	51.6591	173.618	61.8147	105.014	82.2547	126.202	113.585	82.9693	118.84	76.5564	138.148	124.176	96.0525	154.862	98.6845	215.982	67.2921	94.6832	107.212	121.798	137.453	151.711	94.9818	165.55	HDAC7	ENSG00000061273
ENSG00000090372.14	-0.812012	6.14045	16.0743	6.09065e-05	0.00289152	35.5156	112.852	35.7874	61.773	26.7806	45.3181	56.7926	55.956	67.783	43.271	75.0806	88.3177	86.5266	83.5669	40.6348	93.6657	42.8223	56.8099	53.6061	65.732	84.4143	76.3857	64.9876	98.0862	STRN4	ENSG00000090372
ENSG00000131873.5	-0.812245	6.88106	12.5635	0.000393363	0.0118507	67.8026	249.266	52.0545	116.596	66.9515	167.505	71.6081	81.0398	128.524	73.2279	123.132	162.69	123.836	67.2041	92.8795	117.909	91.762	154.198	107.212	66.6987	180.781	127.31	79.9847	122.488	CHSY1	ENSG00000131873
ENSG00000198909.7	-0.81454	7.12609	15.4019	8.69003e-05	0.003865	87.1748	182.299	78.0817	141.306	101.384	199.055	61.7311	131.207	135.566	83.2135	120.129	189.252	184.167	165.965	133.514	137.744	177.407	159.609	98.2778	158.53	135.212	117.761	122.477	132.536	MAP3K3	ENSG00000198909
ENSG00000124813.20	-0.815298	5.34732	9.78944	0.00175516	0.032887	19.3722	66.9669	19.5204	52.507	24.8677	29.8296	22.2232	17.3657	49.2967	36.6139	27.029	52.4594	62.712	48.5039	5.80497	40.7721	12.2349	16.2314	26.803	28.9994	50.051	33.9492	34.9933	46.4115	RUNX2	ENSG00000124813
ENSG00000165650.11	-0.816501	5.75766	9.63037	0.00191386	0.0351972	35.5156	84.3286	45.5477	82.6213	34.4322	57.9383	17.2847	21.2247	51.0573	39.9425	48.0516	58.4358	69.8564	46.7507	5.80497	28.6507	55.0572	51.3994	44.6717	47.3657	76.197	44.5583	37.4928	80.3828	PDZD8	ENSG00000165650
ENSG00000111802.13	-0.816605	6.91413	19.6032	9.53118e-06	0.00070652	80.7174	255.466	68.3215	153.66	66.9515	149.722	71.6081	79.1102	102.995	66.5708	84.0903	111.559	179.404	112.202	98.6845	136.642	134.584	83.8623	80.4091	114.064	150.9	126.249	132.475	115.79	TDP2	ENSG00000111802
ENSG00000111052.7	-0.824075	5.79207	11.4811	0.000703059	0.0180036	25.8296	80.6083	35.7874	74.8997	40.1709	95.799	29.6309	48.2379	44.0149	23.2998	54.058	58.4358	70.6502	44.4132	58.0497	48.4858	6.11747	48.6942	4.46717	55.0989	51.545	68.9593	34.9933	68.4211	LIN7A	ENSG00000111052
ENSG00000076662.9	-0.824351	8.86279	22.1952	2.46286e-06	0.000238927	258.296	868.089	234.245	617.73	292.674	347.63	311.125	414.846	336.274	169.756	561.603	542.523	642.202	602.5	383.128	754.836	342.578	486.942	361.841	422.425	436.265	602.599	417.42	582.775	ICAM3	ENSG00000076662
ENSG00000100365.14	-0.825136	8.55281	14.3868	0.000148842	0.00578293	145.291	722.994	201.711	379.132	296.499	505.957	271.617	293.287	238.561	176.413	522.561	314.092	452.479	362.902	435.373	495.877	287.521	340.86	303.768	309.327	389.202	579.258	349.933	495.694	NCF4	ENSG00000100365
ENSG00000114861.18	-0.825464	6.18611	17.5056	2.86469e-05	0.00169287	48.4304	59.5261	58.5613	83.3935	51.6483	55.0701	83.9543	27.0133	80.9874	29.9569	54.058	100.27	54.7737	106.942	58.0497	115.705	61.1747	37.8733	62.5404	81.1984	101.596	76.3857	59.9885	70.335	FOXP1	ENSG00000114861
ENSG00000077157.21	-0.835334	6.42705	17.4549	2.942e-05	0.001709	41.973	168.657	32.534	116.596	55.4741	69.4113	37.0387	75.2512	98.5934	49.9281	69.0742	122.848	116.692	77.723	46.4398	70.5248	48.9397	97.3884	67.0076	97.6314	85.1613	81.6903	74.9857	102.871	PPP1R12B	ENSG00000077157
ENSG00000241399.6	-0.837261	6.71161	16.7119	4.35069e-05	0.00228438	54.8878	169.897	107.362	126.635	40.1709	100.388	81.4851	63.6741	77.4662	83.2135	87.0935	125.504	122.249	114.539	63.8547	131.132	55.0572	70.3361	67.0076	149.83	148.659	111.396	74.9857	123.445	CD302	ENSG00000241399
ENSG00000211829.9	-0.841224	5.95016	10.0195	0.00154888	0.0302982	41.973	59.5261	42.2942	63.3173	15.3032	33.8452	29.6309	13.5066	87.1495	89.8706	69.0742	59.7639	50.0108	88.242	17.4149	94.7677	61.1747	54.1047	93.8106	124.698	55.2802	30.7665	54.9895	62.201	TRDC	ENSG00000211829
ENSG00000105369.9	-0.842558	6.11122	10.4248	0.00124337	0.0258795	29.0583	44.6446	35.7874	70.2667	43.9967	21.7986	71.6081	44.3789	97.7131	6.65708	42.0451	51.1313	88.1143	141.421	58.0497	90.3599	73.4096	18.9366	102.745	37.6992	102.343	73.203	137.474	71.7704	CD79A	ENSG00000105369
ENSG00000116191.17	-0.843161	6.00305	10.9198	0.000951407	0.0216735	32.2869	57.0458	13.0136	97.2924	49.7354	36.7134	59.2619	28.9428	92.4313	16.6427	30.0322	54.4515	114.31	67.7885	40.6348	59.5053	79.5271	40.5785	75.9419	57.0322	89.6435	50.9238	107.479	70.8134	RALGPS2	ENSG00000116191
ENSG00000170871.11	-0.843723	6.8768	25.3321	4.82604e-07	6.79707e-05	48.4304	172.378	120.376	146.711	65.0386	129.644	59.2619	84.8988	131.164	69.8993	102.11	148.746	189.724	121.552	75.4646	110.195	91.762	105.504	80.4091	149.83	118.031	128.37	92.4823	119.617	KIAA0232	ENSG00000170871
ENSG00000130449.5	-0.84544	5.7006	10.4131	0.00125126	0.0260117	16.1435	76.8879	19.5204	68.7224	42.0838	74.5741	34.5694	36.6608	59.8603	23.2998	36.0387	63.0841	69.8564	38.5693	69.6596	46.2819	61.1747	45.989	26.803	37.6992	62.0034	47.7411	32.4938	46.89	ZSWIM6	ENSG00000130449
ENSG00000103126.14	-0.848189	5.38476	11.4749	0.000705419	0.0180368	19.3722	59.5261	6.50681	51.7349	32.5193	42.4499	32.1002	32.8018	39.6134	26.6283	33.0355	47.147	40.4849	52.5945	5.80497	55.0975	42.8223	27.0523	26.803	28.9994	53.0391	48.802	29.9943	37.3206	AXIN1	ENSG00000103126
ENSG00000101493.10	-0.85006	6.53191	20.6949	5.38598e-06	0.000455104	38.7443	157.496	68.3215	123.546	45.9096	102.683	64.2004	55.956	72.1845	69.8993	60.0645	88.9817	119.867	120.967	40.6348	93.6657	48.9397	97.3884	71.4748	114.064	109.813	79.5685	94.9818	116.268	ZNF516	ENSG00000101493
ENSG00000126822.16	-0.850653	6.88719	8.96313	0.00275483	0.0454914	80.7174	229.424	68.3215	128.951	30.6064	68.8376	106.178	111.912	129.404	46.5996	99.1064	165.347	161.146	158.368	46.4398	156.477	48.9397	73.0413	93.8106	135.331	125.501	124.127	119.977	142.584	PLEKHG3	ENSG00000126822
ENSG00000150403.17	-0.851653	5.10516	8.91342	0.00283083	0.0463155	22.6009	71.9274	19.5204	48.6462	9.5645	42.4499	14.8155	21.2247	29.0498	23.2998	27.029	33.8662	41.2788	28.6348	29.0248	25.3448	18.3524	18.9366	26.803	29.9661	39.5925	23.3401	32.4938	37.3206	TMCO3	ENSG00000150403
ENSG00000100731.15	-0.852293	7.45251	20.2703	6.72356e-06	0.000546322	103.318	326.153	104.109	238.598	156.858	343.614	96.3005	92.6169	194.546	83.2135	126.135	185.932	276.25	153.693	98.6845	150.967	122.349	200.187	107.212	180.763	192.734	138.98	104.98	218.182	PCNX1	ENSG00000100731
ENSG00000104324.15	-0.852406	5.92595	13.2663	0.000270214	0.00895467	22.6009	96.7299	26.0272	85.71	47.8225	56.2174	32.1002	36.6608	57.2194	23.2998	66.0709	64.4122	93.671	59.0228	81.2696	50.6897	36.7048	45.989	53.6061	75.3985	47.8099	53.0456	54.9895	74.6412	CPQ	ENSG00000104324
ENSG00000135945.9	-0.852695	4.98204	10.8464	0.000989877	0.0223363	19.3722	37.2038	16.267	34.7473	21.0419	34.4188	17.2847	17.3657	29.9301	13.3142	27.029	40.5066	34.1344	21.6222	34.8298	27.5487	42.8223	18.9366	26.803	28.0328	38.0985	30.7665	22.4957	36.8421	REV1	ENSG00000135945
ENSG00000084112.14	-0.853292	5.95446	9.49242	0.00206322	0.0370569	32.2869	90.5293	32.534	71.0389	34.4322	143.985	29.6309	34.7313	56.3391	46.5996	69.0742	56.4436	69.8564	47.3351	11.6099	66.117	48.9397	43.2837	71.4748	58.9655	69.4737	38.1929	44.9914	76.5551	SSH1	ENSG00000084112
ENSG00000106415.12	-0.856105	5.37974	9.91037	0.0016435	0.0315366	25.8296	42.1643	26.0272	67.1781	21.0419	47.039	19.754	27.0133	51.9376	29.9569	63.0677	53.1234	37.3097	29.8036	34.8298	39.6702	6.11747	13.5262	31.2702	42.5325	49.3039	48.802	27.4947	40.6699	GLCCI1	ENSG00000106415
ENSG00000168297.15	-0.856244	5.74043	10.7582	0.00103818	0.0230741	29.0583	59.5261	22.7738	77.9884	24.8677	108.419	27.1617	38.5904	58.98	29.9569	42.0451	43.1628	84.1452	36.8162	29.0248	37.4663	30.5873	70.3361	26.803	55.0989	53.0391	38.1929	49.9904	62.6794	PXK	ENSG00000168297
ENSG00000229644.6	-0.856383	8.44377	13.1088	0.000293907	0.00953422	206.636	732.915	198.458	474.88	290.761	620.686	113.585	283.639	357.401	199.712	276.297	521.938	580.284	164.796	365.713	175.21	226.346	316.512	308.235	210.729	404.89	582.441	244.953	317.225	NAMPTP1	ENSG00000229644
ENSG00000119900.7	-0.856464	8.63787	22.5937	2.0014e-06	0.000205004	213.094	581.62	253.765	515.032	202.767	251.257	377.794	347.313	374.127	186.398	327.351	592.99	674.749	540.555	365.713	419.843	360.93	208.303	259.096	470.757	448.965	565.467	344.934	487.56	OGFRL1	ENSG00000119900
ENSG00000196502.11	-0.857447	5.41207	11.6682	0.000635761	0.0166477	19.3722	19.842	42.2942	38.6081	11.4774	68.264	61.7311	34.7313	40.4937	29.9569	15.0161	64.4122	37.3097	85.9044	17.4149	57.3014	36.7048	24.3471	22.3359	46.3991	46.3158	40.3147	27.4947	7.65551	SULT1A1	ENSG00000196502
ENSG00000182871.14	-0.857576	5.52512	8.94212	0.00278669	0.0458597	16.1435	60.7662	9.76021	57.14	38.258	47.039	39.5079	30.8723	42.2543	26.6283	39.0419	75.7009	68.2687	54.9321	5.80497	26.4468	18.3524	37.8733	40.2045	30.9327	44.0747	49.8629	44.9914	51.6747	COL18A1	ENSG00000182871
ENSG00000263244.2	-0.863122	7.39818	23.7232	1.11234e-06	0.000130554	103.318	250.506	74.8283	203.851	101.384	185.288	167.909	133.137	178.701	96.5277	135.145	203.197	173.847	174.731	121.904	169.7	165.172	137.967	151.884	199.129	227.097	232.34	152.471	161.723		ENSG00000263244
ENSG00000139370.11	-0.869221	6.90724	14.9307	0.000111532	0.00460882	45.2017	225.703	113.869	138.217	59.2999	119.892	86.4236	61.7446	130.284	86.542	129.139	134.137	123.836	130.318	104.489	136.642	48.9397	78.4518	129.548	125.664	147.165	145.345	87.4833	144.019	SLC15A4	ENSG00000139370
ENSG00000172765.16	-0.869655	5.80904	13.5016	0.000238356	0.00818791	38.7443	101.69	19.5204	69.4946	32.5193	26.9614	41.9772	34.7313	46.6558	33.2854	33.0355	70.3885	80.1761	88.242	46.4398	66.117	30.5873	29.7576	17.8687	62.8321	70.9678	57.2893	42.4919	52.1531	TMCC1	ENSG00000172765
ENSG00000076984.17	-0.869714	5.05162	11.3704	0.000746231	0.0185144	16.1435	45.8847	19.5204	29.3422	15.3032	19.504	19.754	27.0133	32.571	9.98562	33.0355	43.1628	40.4849	40.9069	29.0248	47.3838	24.4699	18.9366	26.803	25.1328	28.3871	42.4365	24.9952	33.0144	MAP2K7	ENSG00000076984
ENSG00000103381.11	-0.869875	8.65546	21.8152	3.00218e-06	0.000274269	154.977	596.501	247.259	399.98	218.071	248.963	390.141	304.864	455.114	163.098	453.487	566.429	731.904	500.233	394.738	365.847	281.403	211.008	397.578	394.392	476.605	473.167	484.907	592.823	CPPED1	ENSG00000103381
ENSG00000181847.11	-0.874299	5.25342	8.96786	0.0027477	0.0454914	22.6009	57.0458	32.534	50.1905	5.7387	26.9614	27.1617	23.1542	55.4588	13.3142	42.0451	47.147	26.99	49.0882	5.80497	47.3838	24.4699	35.168	26.803	42.5325	34.3633	24.401	24.9952	44.9761	TIGIT	ENSG00000181847
ENSG00000011198.7	-0.876082	5.82113	13.4515	0.000244811	0.00834183	25.8296	125.253	29.2806	60.2286	34.4322	68.264	19.754	57.8855	80.1071	29.9569	24.0258	67.0683	81.7637	56.6852	34.8298	42.976	30.5873	37.8733	31.2702	68.632	52.292	54.1066	39.9923	46.89	ABHD5	ENSG00000011198
ENSG00000175274.18	-0.877814	5.80121	9.40893	0.00215931	0.0383749	32.2869	99.2102	16.267	50.9627	32.5193	131.939	19.754	42.4494	44.8952	43.271	30.0322	48.4751	88.9081	34.4786	5.80497	42.976	30.5873	70.3361	22.3359	41.5658	71.7148	41.3756	39.9923	81.3397	TP53I11	ENSG00000175274
ENSG00000120709.10	-0.879426	7.20612	13.5684	0.000230023	0.00799922	103.318	383.199	68.3215	145.166	86.0805	163.489	71.6081	117.701	147.01	89.8706	186.2	193.236	209.569	139.668	104.489	138.846	73.4096	86.5675	75.9419	127.597	167.335	195.208	114.978	167.943	FAM53C	ENSG00000120709
ENSG00000114650.18	-0.879494	5.96979	13.6682	0.000218122	0.00776102	35.5156	65.7267	22.7738	67.1781	26.7806	45.3181	69.1388	55.956	53.6982	16.6427	39.0419	66.4043	90.4958	81.8137	34.8298	90.3599	42.8223	48.6942	58.0732	77.3318	64.9915	76.3857	54.9895	76.5551	SCAP	ENSG00000114650
ENSG00000134686.18	-0.881916	8.18866	19.082	1.25223e-05	0.000878174	125.919	541.936	120.376	283.383	258.241	418.189	229.64	198.74	266.73	149.784	285.306	276.242	387.385	369.915	278.639	341.604	195.759	330.039	335.038	300.627	292.835	311.908	264.949	287.56	PHC2	ENSG00000134686
ENSG00000167703.14	-0.882409	7.01398	14.9619	0.000109703	0.0045555	38.7443	219.503	71.5749	126.635	59.2999	120.466	120.993	167.868	99.4737	66.5708	138.148	177.963	157.971	175.315	87.0745	133.336	61.1747	83.8623	120.614	111.164	122.513	211.122	134.974	133.014	SLC43A2	ENSG00000167703
ENSG00000140678.16	-0.882951	9.8385	35.9191	2.05686e-09	7.55718e-07	597.309	1615.89	566.092	1099.56	596.825	1327.99	291.371	528.688	877.657	582.494	1447.55	885.833	1062.13	619.447	725.621	1364.21	954.325	768.287	781.755	1126.14	1105.6	792.502	799.847	1302.87	ITGAX	ENSG00000140678
ENSG00000196083.9	-0.887978	6.25007	9.54843	0.00200121	0.0364073	35.5156	157.496	42.2942	111.191	34.4322	73.4268	32.1002	63.6741	101.234	26.6283	69.0742	84.3334	136.537	67.7885	139.319	47.3838	24.4699	24.3471	53.6061	65.732	47.8099	96.5431	52.49	100	IL1RAP	ENSG00000196083
ENSG00000127663.14	-0.88831	6.24726	10.0721	0.00150532	0.0297212	32.2869	97.97	52.0545	90.343	32.5193	72.2795	44.4464	92.6169	50.177	26.6283	81.0871	88.9817	119.073	81.2294	23.2199	90.3599	61.1747	43.2837	67.0076	82.165	94.1257	76.3857	94.9818	83.2536	KDM4B	ENSG00000127663
ENSG00000168216.10	-0.892236	6.57759	12.5651	0.000393021	0.0118507	54.8878	104.171	71.5749	159.065	59.2999	74.0004	61.7311	63.6741	115.319	16.6427	114.123	78.3571	122.249	110.449	98.6845	101.379	91.762	35.168	102.745	118.898	109.813	116.7	79.9847	108.134	LMBRD1	ENSG00000168216
ENSG00000106348.16	-0.896567	7.48617	36.3241	1.67087e-09	6.88766e-07	100.09	283.989	104.109	207.712	91.8192	207.087	128.401	152.432	130.284	73.2279	246.264	191.244	232.59	231.416	98.6845	231.409	189.641	151.493	93.8106	175.93	180.781	220.67	147.472	262.68	IMPDH1	ENSG00000106348
ENSG00000010404.17	-0.898912	8.38172	23.7532	1.09514e-06	0.000129434	196.95	598.981	191.951	504.222	179.813	289.118	244.455	208.388	452.473	146.456	321.345	472.134	449.303	383.94	243.809	354.828	275.286	200.187	357.374	361.526	406.384	286.446	264.949	426.794	IDS	ENSG00000010404
ENSG00000100030.14	-0.90013	8.26583	50.7323	1.05865e-12	1.78922e-09	167.892	483.65	172.43	397.663	185.551	362.545	167.909	202.599	364.443	226.341	318.342	417.683	413.581	320.242	272.834	285.405	250.816	248.882	272.497	390.526	332.428	291.751	227.456	439.235	MAPK1	ENSG00000100030
ENSG00000114383.9	-0.902981	4.84198	10.6814	0.0010822	0.0236004	9.68608	27.2828	9.76021	22.3927	19.129	24.6668	24.6924	11.5771	30.8104	19.9712	36.0387	24.5696	30.9591	32.7255	11.6099	42.976	18.3524	21.6419	17.8687	38.6659	28.3871	30.7665	22.4957	27.2727	TUSC2	ENSG00000114383
ENSG00000153207.14	-0.903096	6.72694	16.0038	6.32167e-05	0.00295962	64.5739	184.779	65.0681	175.281	66.9515	122.76	46.9156	71.3922	151.411	66.5708	66.0709	132.145	169.878	99.9296	81.2696	99.1755	36.7048	24.3471	44.6717	115.031	128.489	114.579	109.979	100.957	AHCTF1	ENSG00000153207
ENSG00000142208.15	-0.90487	7.17705	24.4045	7.80874e-07	0.000100292	87.1748	195.94	61.8147	170.648	55.4741	110.714	108.647	104.194	173.419	79.885	114.123	162.69	215.92	182.912	98.6845	218.186	122.349	94.6832	160.818	135.331	164.346	166.563	189.964	149.761	AKT1	ENSG00000142208
ENSG00000153048.10	-0.908118	4.7683	10.042	0.00153011	0.0300004	12.9148	35.9637	16.267	15.4432	9.5645	18.3567	22.2232	21.2247	22.0075	16.6427	27.029	27.2258	34.9282	40.9069	11.6099	30.8546	12.2349	21.6419	4.46717	28.9994	40.3396	27.5837	14.9971	24.8804	CARHSP1	ENSG00000153048
ENSG00000151151.5	-0.908174	6.34256	30.3095	3.68309e-08	9.02143e-06	38.7443	127.733	52.0545	108.875	70.7773	89.4889	39.5079	67.5331	86.2692	49.9281	48.0516	107.575	119.867	85.9044	29.0248	57.3014	24.4699	54.1047	49.1389	76.3651	115.042	125.188	44.9914	83.7321	IPMK	ENSG00000151151
ENSG00000129353.14	-0.909185	8.77767	18.4292	1.76331e-05	0.00114183	232.466	767.639	201.711	482.601	244.851	410.731	323.471	356.961	422.543	232.998	504.542	511.313	580.284	531.205	412.153	565.3	275.286	256.997	509.258	537.456	457.182	510.299	497.405	541.149	SLC44A2	ENSG00000129353
ENSG00000136404.15	-0.912928	5.3728	15.4134	8.63756e-05	0.00385853	16.1435	53.3255	22.7738	66.4059	22.9548	59.0856	32.1002	21.2247	36.9725	33.2854	24.0258	39.8426	39.6911	49.6726	17.4149	45.1799	18.3524	24.3471	22.3359	42.5325	43.3277	45.6193	29.9943	43.0622	TM6SF1	ENSG00000136404
ENSG00000157107.13	-0.913387	5.66976	12.0156	0.000527565	0.0146113	25.8296	80.6083	13.0136	69.4946	34.4322	48.76	17.2847	27.0133	55.4588	26.6283	66.0709	63.7481	74.6193	41.4913	63.8547	31.9565	30.5873	21.6419	44.6717	25.1328	57.5212	41.3756	39.9923	93.7799	FCHO2	ENSG00000157107
ENSG00000096070.19	-0.914537	5.24483	10.9675	0.00092725	0.0212927	29.0583	45.8847	32.534	49.4184	11.4774	35.5661	14.8155	21.2247	38.7331	16.6427	21.0226	61.0919	47.6293	40.9069	11.6099	49.5877	12.2349	18.9366	44.6717	35.766	38.8455	23.3401	32.4938	43.0622	BRPF3	ENSG00000096070
ENSG00000175115.11	-0.917869	7.39191	21.6534	3.26635e-06	0.000295212	106.547	226.943	84.5885	185.319	80.3418	152.016	140.747	115.771	167.257	113.17	168.181	215.814	201.631	264.726	75.4646	249.041	97.8794	121.736	160.818	176.896	209.915	189.903	177.466	167.943	PACS1	ENSG00000175115
ENSG00000119535.17	-0.918511	11.38	21.2856	3.95689e-06	0.000346505	1194.62	6177.07	1239.55	2613	2236.18	3522.19	1693.9	2162.99	2616.25	1105.08	3555.82	2813.55	3186.4	2912.57	2316.18	3241.94	1737.36	3000.1	2613.3	2568.38	2713.21	3077.71	2364.55	3115.79	CSF3R	ENSG00000119535
ENSG00000165661.16	-0.920681	4.71873	9.90991	0.00164391	0.0315366	12.9148	21.0822	13.0136	19.304	17.2161	16.0621	29.6309	7.71807	31.6907	3.32854	24.0258	25.2336	28.5776	33.8943	11.6099	26.4468	24.4699	10.8209	35.7374	26.0995	40.3396	18.0355	24.9952	33.4928	QSOX2	ENSG00000165661
ENSG00000100485.11	-0.929761	6.99846	22.4121	2.19986e-06	0.000217426	54.8878	235.624	100.856	195.357	110.948	209.381	44.4464	81.0398	166.376	66.5708	87.0935	146.753	175.435	112.786	156.734	80.4423	55.0572	105.504	62.5404	117.931	167.335	123.066	84.9837	144.498	SOS2	ENSG00000100485
ENSG00000180357.9	-0.929908	5.24261	12.773	0.000351666	0.0108855	19.3722	28.5229	9.76021	43.2411	24.8677	40.1553	17.2847	27.0133	41.374	29.9569	27.029	48.4751	38.1035	53.7633	23.2199	39.6702	30.5873	18.9366	35.7374	47.3657	27.6401	37.132	47.4909	38.2775	ZNF609	ENSG00000180357
ENSG00000140450.8	-0.931719	5.32426	10.3019	0.00132895	0.0273057	3.22869	86.8089	13.0136	55.5957	15.3032	23.5195	7.40773	42.4494	48.4164	29.9569	21.0226	36.5224	53.9799	15.194	34.8298	59.5053	30.5873	54.1047	26.803	20.2996	55.2802	54.1066	32.4938	32.5359	ARRDC4	ENSG00000140450
ENSG00000077238.13	-0.933406	7.88029	12.0469	0.000518785	0.014421	100.09	535.735	107.362	286.472	189.377	598.314	123.462	129.278	245.603	143.127	276.297	215.814	221.476	160.121	156.734	275.487	195.759	183.956	178.687	175.93	330.187	207.939	149.971	270.814	IL4R	ENSG00000077238
ENSG00000134698.10	-0.937948	7.94243	40.6734	1.79921e-10	1.26702e-07	122.69	417.923	143.15	341.296	149.206	298.87	160.501	200.67	256.167	116.499	219.235	335.342	352.457	247.194	185.759	236.919	165.172	189.366	178.687	292.894	271.919	279.02	239.954	303.828	AGO4	ENSG00000134698
ENSG00000173638.18	-0.939312	5.99631	22.2345	2.41303e-06	0.000237108	22.6009	120.292	35.7874	67.9503	32.5193	57.9383	56.7926	54.0265	43.1346	23.2998	30.0322	77.693	81.7637	84.7357	34.8298	91.4618	30.5873	59.5152	22.3359	66.6987	69.4737	78.5076	62.488	63.1579	SLC19A1	ENSG00000173638
ENSG00000164506.14	-0.942653	6.18908	23.3135	1.37631e-06	0.000153034	41.973	97.97	26.0272	97.2924	42.0838	103.83	51.8541	28.9428	91.551	59.9137	27.029	75.0368	114.31	83.5669	46.4398	80.4423	55.0572	35.168	35.7374	96.6647	79.1851	48.802	77.4852	84.2106	STXBP5	ENSG00000164506
ENSG00000203644.3	-0.943343	5.31124	8.7777	0.00304935	0.0483462	12.9148	75.6478	6.50681	50.9627	9.5645	20.6513	71.6081	30.8723	17.606	23.2998	33.0355	41.1707	37.3097	70.1261	11.6099	33.0585	12.2349	37.8733	4.46717	45.4324	41.0866	46.6802	37.4928	43.0622		ENSG00000203644
ENSG00000070961.15	-0.944807	7.17082	17.4781	2.9064e-05	0.0017078	48.4304	220.743	91.0953	207.712	51.6483	121.039	111.116	67.5331	154.052	89.8706	168.181	171.323	277.044	114.539	69.6596	142.152	140.702	86.5675	129.548	177.863	150.9	134.736	147.472	217.703	ATP2B1	ENSG00000070961
ENSG00000196663.15	-0.945541	6.4717	15.2515	9.41016e-05	0.00406755	45.2017	189.739	55.3079	95.7481	40.1709	194.466	46.9156	46.3084	95.9525	33.2854	84.0903	98.9424	150.032	57.854	81.2696	74.9326	73.4096	81.157	80.4091	59.9321	76.197	73.203	72.4861	83.2536	TECPR2	ENSG00000196663
ENSG00000068028.17	-0.948306	6.23598	14.8483	0.000116516	0.00477971	48.4304	62.0064	55.3079	89.5708	30.6064	74.0004	64.2004	30.8723	80.9874	36.6139	102.11	82.3413	78.5884	95.8389	11.6099	120.113	42.8223	43.2837	62.5404	115.998	82.1732	60.472	74.9857	103.828	RASSF1	ENSG00000068028
ENSG00000160219.11	-0.949243	6.17763	26.2554	2.99115e-07	4.68088e-05	45.2017	80.6083	52.0545	74.8997	49.7354	69.9849	32.1002	23.1542	94.1919	43.271	75.0806	80.3492	67.4749	81.8137	34.8298	90.3599	67.2921	67.6309	80.4091	100.531	78.4381	60.472	69.9866	94.7369	GAB3	ENSG00000160219
ENSG00000133318.13	-0.951914	8.66729	26.7716	2.28981e-07	3.75729e-05	122.69	694.471	221.231	584.527	290.761	507.104	333.348	258.555	402.296	213.027	483.519	434.284	480.263	497.311	348.298	500.285	287.521	384.143	384.177	405.992	484.075	401.025	352.433	504.306	RTN3	ENSG00000133318
ENSG00000012779.10	-0.960146	8.63058	14.5897	0.000133645	0.00536516	174.35	842.046	221.231	447.854	353.886	847.276	190.132	304.864	345.077	176.413	513.551	389.129	455.654	419.003	336.688	471.635	238.581	354.386	303.768	372.159	432.53	371.32	289.945	456.938	ALOX5	ENSG00000012779
ENSG00000141298.17	-0.962438	8.68401	27.2797	1.76047e-07	3.09934e-05	248.609	783.76	165.924	528.159	181.725	574.794	350.633	295.216	428.705	246.312	420.451	542.523	707.296	429.522	284.443	411.027	250.816	308.397	312.702	463.991	391.443	460.436	344.934	518.182	SSH2	ENSG00000141298
ENSG00000100296.13	-0.967959	5.51828	9.45972	0.00210033	0.0376035	16.1435	76.8879	19.5204	55.5957	40.1709	56.791	4.93849	28.9428	46.6558	26.6283	54.058	42.4987	75.4131	43.2444	23.2199	40.7721	55.0572	37.8733	22.3359	39.6325	52.292	29.7056	52.49	42.1053	THOC5	ENSG00000100296
ENSG00000125827.8	-0.971742	7.24177	19.61	9.49685e-06	0.00070652	77.4887	252.986	97.6021	237.054	70.7773	145.706	76.5466	88.7578	188.384	103.185	105.113	202.533	223.858	183.497	98.6845	139.948	97.8794	83.8623	227.826	174.963	183.022	123.066	97.4814	180.861	TMX4	ENSG00000125827
ENSG00000104870.12	-0.975256	7.72101	28.8661	7.75568e-08	1.71878e-05	83.9461	326.153	71.5749	206.167	101.384	157.753	185.193	206.458	175.179	103.185	228.245	264.289	284.982	292.192	185.759	294.221	177.407	178.545	201.023	192.363	229.338	302.36	212.459	250.239	FCGRT	ENSG00000104870
ENSG00000059377.16	-0.976804	6.95375	40.0878	2.42801e-10	1.64143e-07	58.1165	183.539	61.8147	159.838	63.1257	120.466	93.8313	77.1807	125.883	76.5564	114.123	160.034	173.847	172.393	104.489	127.826	85.6445	105.504	71.4748	124.698	151.647	120.944	149.971	129.187	TBXAS1	ENSG00000059377
ENSG00000196562.14	-0.980445	7.07899	15.8952	6.69483e-05	0.0031085	80.7174	181.059	74.8283	172.964	34.4322	103.256	108.647	146.643	160.214	99.8562	120.129	178.628	123.042	194.015	133.514	121.214	79.5271	102.799	116.146	181.73	207.674	171.868	79.9847	118.182	SULF2	ENSG00000196562
ENSG00000134215.15	-0.981444	5.69459	11.662	0.000637903	0.0166634	16.1435	74.4076	52.0545	54.0513	45.9096	81.4579	22.2232	19.2952	50.177	16.6427	66.0709	59.7639	55.5676	47.3351	58.0497	44.078	36.7048	48.6942	40.2045	48.3324	39.5925	63.6548	39.9923	55.5024	VAV3	ENSG00000134215
ENSG00000095015.5	-0.981498	7.54118	19.7695	8.73673e-06	0.000665471	80.7174	262.907	107.362	280.295	105.209	262.73	138.278	140.855	247.364	83.2135	144.155	231.751	255.611	174.731	87.0745	179.618	103.997	116.325	138.482	149.83	304.788	190.964	237.455	226.794	MAP3K1	ENSG00000095015
ENSG00000274180.1	-0.983545	6.13933	24.3513	8.02723e-07	0.000101139	22.6009	111.611	48.8011	56.3678	43.9967	97.52	32.1002	42.4494	60.7406	49.9281	84.0903	67.0683	73.8255	56.1008	34.8298	94.7677	55.0572	102.799	49.1389	90.8649	85.9084	81.6903	54.9895	69.378	NATD1	ENSG00000274180
ENSG00000176533.12	-0.986281	4.49067	8.84854	0.00293323	0.0473854	6.45739	23.5624	6.50681	27.7978	17.2161	6.31012	19.754	7.71807	13.2045	13.3142	21.0226	26.5617	34.9282	37.4006	17.4149	24.2429	0	10.8209	8.93434	9.66647	29.1341	31.8274	22.4957	14.3541	GNG7	ENSG00000176533
ENSG00000103489.11	-0.986311	4.92784	8.89559	0.0028586	0.0466331	29.0583	19.842	19.5204	33.9751	11.4774	28.6823	12.3462	21.2247	37.8528	3.32854	15.0161	38.5145	46.0417	39.1537	5.80497	27.5487	18.3524	27.0523	17.8687	33.8327	32.8693	20.1573	22.4957	36.3637	XYLT1	ENSG00000103489
ENSG00000168763.15	-0.987755	4.51326	10.2508	0.00136623	0.0277866	9.68608	23.5624	9.76021	31.6586	19.129	13.7675	12.3462	5.78855	18.4863	16.6427	9.00967	28.5538	28.5776	33.8943	0	20.937	6.11747	13.5262	8.93434	29.9661	24.652	16.9746	17.4967	21.5311	CNNM3	ENSG00000168763
ENSG00000139722.6	-0.991054	5.7388	20.6499	5.51397e-06	0.000461345	16.1435	64.4866	26.0272	75.6719	28.6935	65.9694	34.5694	40.5199	33.4513	29.9569	42.0451	63.0841	57.1552	66.6198	29.0248	82.6462	48.9397	59.5152	40.2045	39.6325	52.292	67.8984	34.9933	51.6747	VPS37B	ENSG00000139722
ENSG00000166046.10	-0.99153	5.47454	12.9673	0.000316971	0.0100698	32.2869	66.9669	19.5204	61.773	26.7806	42.4499	9.87698	32.8018	52.8179	16.6427	21.0226	55.1156	65.8873	34.4786	75.4646	19.8351	30.5873	51.3994	31.2702	46.3991	39.5925	57.2893	19.9962	49.7608	TCP11L2	ENSG00000166046
ENSG00000178607.15	-0.993252	6.6113	18.3484	1.83972e-05	0.00118676	83.9461	163.697	68.3215	126.635	36.3451	92.9308	51.8541	52.097	127.643	33.2854	60.0645	160.034	154.795	110.449	23.2199	109.093	42.8223	67.6309	58.0732	144.03	75.4499	78.5076	109.979	112.919	ERN1	ENSG00000178607
ENSG00000048471.13	-0.994084	4.83684	10.2861	0.00134034	0.0274251	19.3722	22.3223	19.5204	42.4689	9.5645	32.1242	12.3462	19.2952	43.1346	9.98562	12.0129	30.546	33.3405	32.7255	11.6099	17.6312	6.11747	13.5262	26.803	26.0995	42.5807	16.9746	34.9933	25.3589	SNX29	ENSG00000048471
ENSG00000183625.14	-0.995132	5.32629	8.95374	0.00276902	0.0456132	9.68608	53.3255	6.50681	64.8616	13.3903	9.752	37.0387	15.4361	78.3465	9.98562	21.0226	37.1864	25.4023	40.3225	40.6348	102.481	103.997	10.8209	67.0076	41.5658	33.6163	24.401	27.4947	27.7512	CCR3	ENSG00000183625
ENSG00000112303.13	-0.998207	9.75283	19.4421	1.03698e-05	0.0007589	245.381	2444.29	361.128	1399.93	967.927	1027.4	417.302	611.657	717.443	406.082	744.8	990.088	1448.73	936.183	1033.28	511.305	354.813	1011.76	527.126	673.753	1030.15	911.324	647.376	1058.37	VNN2	ENSG00000112303
ENSG00000178789.8	-0.998893	5.37334	14.9882	0.000108185	0.00452584	25.8296	35.9637	16.267	56.3678	9.5645	41.8762	24.6924	30.8723	35.2119	36.6139	36.0387	40.5066	59.5367	64.8666	17.4149	42.976	55.0572	27.0523	17.8687	42.5325	40.3396	47.7411	47.4909	30.622	CD300LB	ENSG00000178789
ENSG00000135916.15	-0.99917	4.73518	10.7211	0.00105921	0.0232792	6.45739	9.92102	13.0136	33.203	7.6516	56.791	27.1617	15.4361	22.0075	13.3142	27.029	25.8977	23.8147	46.7507	17.4149	30.8546	42.8223	8.1157	17.8687	20.2996	11.2054	19.0964	22.4957	22.0096	ITM2C	ENSG00000135916
ENSG00000278600.1	-1.00204	5.18766	11.9726	0.000539881	0.0148125	29.0583	70.6872	9.76021	52.507	22.9548	29.8296	14.8155	21.2247	33.4513	9.98562	21.0226	45.1549	33.3405	34.4786	52.2447	48.4858	12.2349	18.9366	17.8687	29.9661	45.5688	33.9492	27.4947	38.2775		ENSG00000278600
ENSG00000154265.15	-1.00412	4.88891	10.0547	0.00151961	0.029864	16.1435	35.9637	13.0136	49.4184	9.5645	19.504	17.2847	13.5066	39.6134	9.98562	27.029	39.8426	38.8973	21.6222	11.6099	28.6507	24.4699	5.41047	13.4015	33.8327	29.1341	21.2183	29.9943	36.8421	ABCA5	ENSG00000154265
ENSG00000100034.13	-1.00942	7.01199	25.8183	3.75108e-07	5.46526e-05	41.973	251.746	68.3215	126.635	42.0838	98.0936	66.6696	109.983	96.8328	53.2566	156.168	180.62	264.343	113.37	127.709	165.292	73.4096	121.736	75.9419	142.097	85.9084	152.771	119.977	194.258	PPM1F	ENSG00000100034
ENSG00000173757.9	-1.00942	8.60693	29.7484	4.9192e-08	1.1877e-05	174.35	807.323	221.231	461.753	262.067	675.182	187.663	233.472	424.304	213.027	390.419	385.145	588.222	319.658	336.688	401.11	293.638	305.691	357.374	396.325	460.917	431.792	379.927	461.723	STAT5B	ENSG00000173757
ENSG00000114770.16	-1.00975	5.9486	13.7363	0.000210347	0.00751602	41.973	116.572	29.2806	91.8873	17.2161	56.791	29.6309	25.0837	83.6283	23.2998	48.0516	67.0683	93.671	63.1135	11.6099	99.1755	42.8223	45.989	40.2045	93.7648	52.292	21.2183	57.489	64.1149	ABCC5	ENSG00000114770
ENSG00000091592.15	-1.01225	8.31138	21.3286	3.86919e-06	0.000342373	193.722	627.504	182.191	447.082	126.251	287.971	222.232	279.78	346.837	123.156	222.239	505.337	358.808	369.915	284.443	402.212	189.641	216.419	321.636	379.892	340.645	352.223	309.941	341.148	NLRP1	ENSG00000091592
ENSG00000150907.7	-1.01235	6.0065	16.2635	5.51145e-05	0.00269997	48.4304	64.4866	45.5477	101.153	28.6935	47.039	32.1002	28.9428	90.6707	43.271	36.0387	81.6773	53.9799	84.1513	40.6348	66.117	55.0572	29.7576	58.0732	69.5986	111.307	62.5939	62.488	62.201	FOXO1	ENSG00000150907
ENSG00000146094.13	-1.01237	8.10415	17.9573	2.25916e-05	0.00140893	106.547	582.86	139.896	289.561	154.945	555.29	138.278	167.868	242.082	156.441	366.393	227.767	350.076	261.804	133.514	330.585	311.991	300.281	232.293	292.894	310.764	203.695	197.462	375.598	DOK3	ENSG00000146094
ENSG00000182885.16	-1.01298	8.05972	15.6391	7.6653e-05	0.00348256	103.318	683.31	139.896	260.219	212.332	555.864	143.216	165.939	225.356	126.485	426.458	316.084	307.209	220.313	127.709	251.245	146.819	321.923	160.818	216.529	347.369	237.644	194.963	300	ADGRG3	ENSG00000182885
ENSG00000135250.16	-1.01389	6.47392	29.4772	5.65788e-08	1.34681e-05	67.8026	119.052	52.0545	123.546	42.0838	95.799	37.0387	42.4494	113.558	49.9281	72.0774	106.247	164.321	95.2546	34.8298	101.379	48.9397	48.6942	58.0732	136.297	93.3786	66.8375	82.4842	94.7369	SRPK2	ENSG00000135250
ENSG00000181220.15	-1.01432	6.16871	11.4115	0.000729894	0.0183574	29.0583	151.296	48.8011	95.7481	40.1709	77.4423	41.9772	28.9428	46.6558	23.2998	63.0677	68.3964	115.104	78.3074	29.0248	100.277	6.11747	59.5152	67.0076	80.2317	63.4975	61.5329	97.4814	84.689	ZNF746	ENSG00000181220
ENSG00000078804.12	-1.01441	5.01991	11.7143	0.000620208	0.0164235	9.68608	38.4439	6.50681	40.9246	19.129	10.8993	24.6924	21.2247	36.9725	19.9712	21.0226	65.7402	29.3714	38.5693	29.0248	46.2819	42.8223	10.8209	17.8687	28.0328	34.3633	40.3147	14.9971	22.488	TP53INP2	ENSG00000078804
ENSG00000154845.15	-1.0164	7.50337	21.5454	3.45555e-06	0.00031065	74.26	324.913	81.3351	270.257	101.384	247.242	79.0158	121.56	197.187	139.799	192.206	238.391	223.064	155.446	203.174	148.763	42.8223	156.904	201.023	179.796	231.579	161.259	167.468	241.627	PPP4R1	ENSG00000154845
ENSG00000257878.1	-1.01758	4.49108	9.0583	0.00261506	0.0439335	9.68608	28.5229	6.50681	14.6711	5.7387	16.6358	19.754	11.5771	26.4089	3.32854	18.0193	23.2415	39.6911	24.5441	23.2199	23.1409	0	21.6419	8.93434	10.6331	20.1698	20.1573	27.4947	28.7081		ENSG00000257878
ENSG00000105520.10	-1.02265	6.31097	27.1934	1.84082e-07	3.20739e-05	41.973	111.611	32.534	95.7481	42.0838	75.1477	34.5694	82.9693	49.2967	39.9425	75.0806	98.9424	77.0008	97.0077	52.2447	128.928	61.1747	59.5152	58.0732	67.6653	93.3786	119.883	59.9885	99.0431	PLPPR2	ENSG00000105520
ENSG00000213066.11	-1.02265	4.68161	9.52309	0.00202903	0.0365888	16.1435	35.9637	6.50681	23.937	9.5645	13.7675	17.2847	3.85904	28.1695	9.98562	30.0322	23.2415	31.7529	26.2973	11.6099	30.8546	6.11747	10.8209	17.8687	31.8994	20.9168	13.7919	27.4947	49.2823	FGFR1OP	ENSG00000213066
ENSG00000105835.11	-1.02421	11.6722	23.7746	1.08301e-06	0.000128901	1975.96	6881.47	1480.3	4381.25	2773.7	5975.68	1395.12	2743.77	3291.43	1431.27	3045.27	4793.73	5159.85	2263.32	3117.27	2351.56	2269.58	2648.42	2684.77	2305.45	3948.05	5384.13	2474.53	3326.8	NAMPT	ENSG00000105835
ENSG00000107341.4	-1.02501	7.54355	31.9733	1.56302e-08	4.40278e-06	122.69	327.394	107.362	222.383	120.513	241.505	86.4236	88.7578	242.082	99.8562	231.248	222.454	225.446	203.366	139.319	190.637	85.6445	143.377	174.22	144.997	245.026	214.304	207.46	212.919	UBE2R2	ENSG00000107341
ENSG00000067208.14	-1.02746	4.36888	9.50469	0.00204947	0.036849	19.3722	12.4013	6.50681	29.3422	3.8258	22.3722	4.93849	11.5771	14.9651	23.2998	9.00967	19.9213	26.1961	15.7784	11.6099	16.5292	30.5873	8.1157	13.4015	26.0995	22.4109	24.401	19.9962	18.1818	EVI5	ENSG00000067208
ENSG00000162444.11	-1.03025	4.69701	12.0518	0.00051742	0.0144068	12.9148	31.0032	9.76021	32.4308	7.6516	29.8296	12.3462	11.5771	12.3242	29.9569	15.0161	21.9134	26.99	36.2318	11.6099	34.1604	36.7048	24.3471	17.8687	36.7326	29.8812	12.731	19.9962	18.1818	RBP7	ENSG00000162444
ENSG00000181409.11	-1.03085	5.51818	12.4544	0.000417008	0.0123202	9.68608	86.8089	19.5204	48.6462	26.7806	48.1863	12.3462	34.7313	36.0922	23.2998	69.0742	53.7875	77.7946	36.2318	11.6099	44.078	30.5873	37.8733	31.2702	27.0661	56.7742	39.2538	42.4919	59.8086	AATK	ENSG00000181409
ENSG00000166825.13	-1.03131	8.59387	22.0748	2.62236e-06	0.000248988	209.865	803.602	201.711	597.653	306.064	643.632	162.97	272.062	235.92	199.712	309.332	430.3	687.45	413.744	156.734	457.309	177.407	381.438	183.154	500.723	422.819	360.71	482.408	411.005	ANPEP	ENSG00000166825
ENSG00000184613.10	-1.03196	5.13875	10.1002	0.00148254	0.0294434	6.45739	21.0822	9.76021	34.7473	24.8677	13.7675	41.9772	11.5771	47.5361	16.6427	9.00967	43.1628	46.0417	39.7381	11.6099	58.4033	42.8223	24.3471	26.803	26.0995	56.0272	42.4365	64.9876	20.5742	NELL2	ENSG00000184613
ENSG00000177169.9	-1.03293	6.18181	16.7663	4.22774e-05	0.00223991	35.5156	130.213	26.0272	81.077	28.6935	56.791	59.2619	52.097	58.98	26.6283	78.0838	89.6458	79.3822	77.1387	52.2447	114.603	18.3524	51.3994	62.5404	76.3651	76.197	89.1167	57.489	103.828	ULK1	ENSG00000177169
ENSG00000169180.11	-1.03797	9.41494	25.2784	4.96225e-07	6.87434e-05	297.04	1552.64	309.073	850.15	503.093	1101.4	397.548	573.067	738.57	266.283	666.716	762.985	893.05	694.832	539.862	730.593	507.75	611.383	674.543	673.753	650.662	868.888	549.895	763.637	XPO6	ENSG00000169180
ENSG00000119471.14	-1.04255	6.01079	14.8191	0.000118332	0.00484244	29.0583	85.5688	39.0408	88.7986	17.2161	107.272	46.9156	44.3789	54.5785	29.9569	42.0451	68.3964	121.455	67.2041	46.4398	41.8741	30.5873	59.5152	67.0076	74.4318	68.7267	46.6802	44.9914	72.2488	HSDL2	ENSG00000119471
ENSG00000163171.7	-1.04263	7.84129	21.4524	3.62722e-06	0.000323547	151.749	546.896	97.6021	240.915	116.687	430.809	148.155	171.727	189.264	166.427	177.19	262.961	211.157	240.182	220.589	256.754	171.289	178.545	116.146	216.529	401.902	241.888	112.478	239.713	CDC42EP3	ENSG00000163171
ENSG00000113719.15	-1.04919	7.63661	16.9168	3.90548e-05	0.00211057	100.09	360.877	71.5749	226.243	133.903	200.776	153.093	135.066	190.144	76.5564	189.203	272.922	305.622	307.97	162.539	245.735	79.5271	121.736	196.556	267.761	186.757	163.381	172.467	248.804	ERGIC1	ENSG00000113719
ENSG00000134198.9	-1.05402	5.44425	10.7358	0.00105081	0.0231246	12.9148	54.5656	19.5204	45.5576	13.3903	27.535	29.6309	17.3657	47.5361	49.9281	51.0548	67.0683	73.8255	41.4913	40.6348	19.8351	12.2349	8.1157	35.7374	46.3991	42.5807	57.2893	19.9962	73.6842	TSPAN2	ENSG00000134198
ENSG00000185650.9	-1.0575	9.09839	12.8441	0.000338553	0.0105765	213.094	1579.92	188.697	705.756	219.983	733.694	372.856	293.287	594.201	289.583	735.79	490.728	727.935	458.741	272.834	709.656	330.343	381.438	518.192	451.424	838.914	373.441	649.876	794.737	ZFP36L1	ENSG00000185650
ENSG00000198393.7	-1.06313	4.10354	8.96455	0.00275268	0.0454914	12.9148	12.4013	9.76021	16.2154	3.8258	14.3412	2.46924	11.5771	17.606	13.3142	9.00967	18.5932	10.3197	18.7003	5.80497	18.7331	12.2349	13.5262	4.46717	21.2662	15.6876	19.0964	7.49857	22.9665	ZNF26	ENSG00000198393
ENSG00000103569.9	-1.0644	9.89952	16.9152	3.90869e-05	0.00211057	345.47	2280.59	510.784	1192.99	1096.09	1878.69	358.04	492.027	991.216	439.367	1105.19	1105.63	1576.53	681.392	893.965	770.263	593.394	895.433	705.813	858.383	1086.18	1004.68	732.36	1105.26	AQP9	ENSG00000103569
ENSG00000124588.19	-1.06491	6.05548	16.4347	5.03542e-05	0.00252338	25.8296	190.98	61.8147	45.5576	26.7806	95.799	32.1002	9.64759	63.3815	23.2998	78.0838	79.0211	110.341	38.5693	23.2199	41.8741	12.2349	86.5675	58.0732	74.4318	42.5807	44.5583	47.4909	121.531	NQO2	ENSG00000124588
ENSG00000154217.14	-1.06569	5.44	16.7112	4.35224e-05	0.00228438	29.0583	43.4045	22.7738	43.2411	17.2161	30.4033	19.754	13.5066	51.0573	39.9425	33.0355	52.4594	53.9799	63.6978	17.4149	61.7092	30.5873	18.9366	35.7374	49.299	60.5094	31.8274	49.9904	44.0192	PITPNC1	ENSG00000154217
ENSG00000137441.7	-1.07155	5.84231	9.08989	0.00257026	0.04344	51.6591	31.0032	32.534	67.1781	9.5645	40.7289	27.1617	13.5066	126.763	49.9281	84.0903	66.4043	31.7529	84.1513	17.4149	50.6897	18.3524	32.4628	53.6061	104.398	57.5212	22.2792	57.489	98.0862	FGFBP2	ENSG00000137441
ENSG00000170837.2	-1.07349	5.67496	9.17712	0.00245059	0.042091	19.3722	83.0885	13.0136	66.4059	47.8225	86.047	14.8155	15.4361	46.6558	53.2566	51.0548	53.1234	78.5884	57.854	46.4398	41.8741	36.7048	32.4628	35.7374	41.5658	49.3039	39.2538	17.4967	60.2871	GPR27	ENSG00000170837
ENSG00000157933.9	-1.07839	6.23965	18.7015	1.52863e-05	0.0010293	51.6591	106.651	32.534	97.2924	30.6064	63.6748	44.4464	42.4494	76.5859	33.2854	66.0709	91.6379	107.96	122.136	58.0497	114.603	30.5873	35.168	49.1389	84.0983	88.8965	56.2284	89.9828	73.2058	SKI	ENSG00000157933
ENSG00000155111.14	-1.0843	6.14384	24.1977	8.69346e-07	0.00010647	38.7443	105.411	29.2806	79.5327	51.6483	63.1012	27.1617	38.5904	83.6283	43.271	45.0484	98.9424	100.815	77.723	92.8795	59.5053	36.7048	37.8733	35.7374	79.2651	82.1732	86.9949	72.4861	82.2967	CDK19	ENSG00000155111
ENSG00000130475.14	-1.08571	5.58373	17.6131	2.70715e-05	0.00161104	22.6009	65.7267	9.76021	57.14	21.0419	32.6979	34.5694	34.7313	40.4937	13.3142	36.0387	55.1156	61.9181	66.6198	5.80497	84.8501	61.1747	35.168	40.2045	48.3324	50.051	43.4974	37.4928	55.9809	FCHO1	ENSG00000130475
ENSG00000100504.16	-1.0872	8.5192	24.3985	7.83297e-07	0.000100292	161.435	819.724	146.403	468.702	359.625	769.834	135.808	169.798	318.668	216.355	408.439	318.741	479.469	322.58	226.394	402.212	342.578	389.554	241.227	336.393	449.712	351.162	249.952	510.048	PYGL	ENSG00000100504
ENSG00000171206.13	-1.08777	6.48343	11.1987	0.000818558	0.0196233	12.9148	187.259	74.8283	106.558	24.8677	103.83	79.0158	32.8018	96.8328	49.9281	99.1064	86.9896	107.96	101.098	17.4149	105.787	48.9397	83.8623	98.2778	77.3318	97.1138	70.0203	94.9818	127.273	TRIM8	ENSG00000171206
ENSG00000163464.7	-1.09018	9.64716	18.6694	1.55457e-05	0.00103849	361.614	2038.77	331.847	1040.1	803.418	1344.05	358.04	499.745	767.62	289.583	888.955	816.109	1213.75	826.319	621.132	1010.49	477.162	692.54	786.222	752.052	868.048	804.172	479.908	940.67	CXCR1	ENSG00000163464
ENSG00000128973.12	-1.09307	4.20241	9.98865	0.00157508	0.0306121	16.1435	8.68089	9.76021	9.26594	9.5645	11.4729	4.93849	7.71807	12.3242	9.98562	15.0161	26.5617	15.0826	31.5567	11.6099	26.4468	6.11747	10.8209	13.4015	16.433	19.4228	18.0355	14.9971	20.0957	CLN6	ENSG00000128973
ENSG00000087589.16	-1.10564	5.55671	12.7635	0.000353453	0.0109009	25.8296	104.171	16.267	59.4565	7.6516	31.5506	27.1617	36.6608	36.9725	29.9569	24.0258	83.0054	94.4649	49.6726	17.4149	36.3643	42.8223	18.9366	13.4015	45.4324	39.5925	58.3502	34.9933	41.1483	CASS4	ENSG00000087589
ENSG00000163964.14	-1.11476	5.47385	14.0504	0.000177975	0.00668966	29.0583	62.0064	26.0272	57.14	13.3903	26.9614	27.1617	25.0837	35.2119	9.98562	51.0548	78.3571	53.9799	42.66	29.0248	45.1799	24.4699	16.2314	49.1389	55.0989	40.3396	48.802	32.4938	59.3302	PIGX	ENSG00000163964
ENSG00000093134.14	-1.11699	6.40353	13.8123	0.000202005	0.00726418	38.7443	226.943	19.5204	152.888	22.9548	64.2484	41.9772	82.9693	76.5859	26.6283	36.0387	120.192	134.95	92.3326	69.6596	57.3014	48.9397	64.9256	53.6061	57.0322	71.7148	81.6903	99.9809	111.483	VNN3	ENSG00000093134
ENSG00000155744.9	-1.11869	7.63856	22.6513	1.94225e-06	0.000200158	51.6591	370.798	113.869	296.51	145.38	287.397	64.2004	90.6873	286.977	69.8993	240.258	225.775	361.983	119.799	243.809	167.496	128.467	113.62	187.621	149.83	227.844	164.441	164.968	328.23	FAM126B	ENSG00000155744
ENSG00000116741.7	-1.12333	10.95	14.5132	0.000139179	0.00553476	1000.9	5976.17	458.73	2968.19	755.595	1930.32	1684.02	1366.1	1621.51	885.392	2387.56	2680.08	2375.91	2280.85	1079.72	2887.11	1376.43	1655.6	1375.89	1532.14	2256.78	1994.52	2112.1	2585.17	RGS2	ENSG00000116741
ENSG00000273033.2	-1.12404	4.74689	13.6991	0.000214552	0.00765011	6.45739	44.6446	16.267	30.8865	9.5645	27.535	12.3462	17.3657	25.5286	13.3142	18.0193	30.546	26.99	29.2192	5.80497	17.6312	24.4699	13.5262	26.803	38.6659	23.1579	21.2183	14.9971	33.9713	LINC02035	ENSG00000273033
ENSG00000151948.11	-1.133	7.56682	28.8037	8.00996e-08	1.73559e-05	74.26	442.725	94.3487	187.635	114.774	262.73	135.808	123.489	147.89	56.5852	207.223	220.462	202.425	184.081	168.344	227.002	183.524	175.84	174.22	154.664	250.255	236.584	144.972	226.794	GLT1D1	ENSG00000151948
ENSG00000226777.7	-1.13558	4.72177	14.482	0.000141506	0.00558784	16.1435	22.3223	13.0136	21.6205	15.3032	32.6979	19.754	7.71807	40.4937	3.32854	21.0226	21.9134	35.722	27.466	5.80497	25.3448	30.5873	5.41047	22.3359	16.433	38.0985	27.5837	24.9952	26.7943	FAM30A	ENSG00000226777
ENSG00000100612.13	-1.1383	6.69171	38.3609	5.87987e-10	3.10549e-07	45.2017	156.256	55.3079	124.318	55.4741	156.032	64.2004	55.956	95.0722	49.9281	99.1064	108.239	141.3	116.877	34.8298	124.52	91.762	73.0413	75.9419	124.698	125.501	100.787	104.98	123.923	DHRS7	ENSG00000100612
ENSG00000183044.11	-1.14454	4.85329	12.5286	0.000400779	0.0120099	22.6009	42.1643	22.7738	37.8359	3.8258	38.4343	9.87698	7.71807	33.4513	16.6427	27.029	33.8662	52.3923	32.7255	5.80497	15.4273	18.3524	10.8209	26.803	38.6659	19.4228	13.7919	27.4947	20.0957	ABAT	ENSG00000183044
ENSG00000160991.15	-1.14582	6.58314	22.488	2.11465e-06	0.000210939	22.6009	163.697	45.5477	74.8997	57.387	104.404	37.0387	81.0398	83.6283	63.2423	114.123	120.192	167.497	81.8137	29.0248	84.8501	73.4096	64.9256	107.212	102.465	97.8608	166.563	99.9809	102.871	ORAI2	ENSG00000160991
ENSG00000173597.8	-1.14812	7.05936	21.2344	4.06407e-06	0.000354056	45.2017	372.038	48.8011	225.471	97.5579	279.94	37.0387	52.097	130.284	66.5708	111.119	135.465	255.611	67.7885	92.8795	105.787	55.0572	132.556	49.1389	130.497	135.212	84.873	74.9857	179.426	SULT1B1	ENSG00000173597
ENSG00000012232.8	-1.15166	6.0119	19.8037	8.58183e-06	0.00065928	35.5156	124.013	32.534	63.3173	22.9548	61.9539	29.6309	57.8855	53.6982	23.2998	57.0613	94.9581	88.1143	78.8918	34.8298	62.8111	48.9397	37.8733	67.0076	65.732	70.9678	72.1421	57.489	65.0718	EXTL3	ENSG00000012232
ENSG00000084110.10	-1.15489	6.55826	39.3984	3.45582e-10	2.01403e-07	45.2017	234.384	26.0272	119.685	66.9515	105.551	41.9772	48.2379	73.0647	39.9425	57.0613	106.911	168.29	95.8389	87.0745	95.8696	24.4699	102.799	35.7374	99.5647	106.825	95.4822	89.9828	102.871	HAL	ENSG00000084110
ENSG00000169413.2	-1.15934	5.12872	16.8993	3.94155e-05	0.0021148	16.1435	26.0427	9.76021	39.3803	7.6516	40.1553	29.6309	21.2247	18.4863	23.2998	27.029	43.1628	50.8046	63.1135	17.4149	28.6507	12.2349	24.3471	26.803	57.0322	31.3752	15.9137	52.49	31.1005	RNASE6	ENSG00000169413
ENSG00000180539.7	-1.16085	4.45474	11.3996	0.000734593	0.0183659	12.9148	27.2828	3.2534	16.9876	5.7387	27.535	4.93849	13.5066	22.8878	13.3142	15.0161	19.9213	25.4023	11.6877	0	33.0585	18.3524	24.3471	26.803	31.8994	20.9168	12.731	14.9971	23.9235	C9orf139	ENSG00000180539
ENSG00000085117.11	-1.17095	6.22245	14.7344	0.000123769	0.00504052	12.9148	99.2102	35.7874	79.5327	32.5193	133.086	32.1002	55.956	55.4588	53.2566	96.1032	62.42	121.455	85.32	34.8298	79.3404	48.9397	54.1047	80.4091	69.5986	83.6673	73.203	79.9847	84.2106	CD82	ENSG00000085117
ENSG00000026297.15	-1.17638	6.77323	14.1655	0.000167411	0.00637255	38.7443	250.506	29.2806	94.2038	66.9515	73.4268	116.054	38.5904	80.9874	13.3142	189.203	116.207	111.135	182.328	40.6348	195.045	79.5271	73.0413	80.4091	86.0316	97.8608	79.5685	134.974	187.081	RNASET2	ENSG00000026297
ENSG00000156711.16	-1.18151	6.48463	33.9132	5.76273e-09	1.84436e-06	45.2017	173.618	22.7738	105.014	65.0386	141.691	27.1617	63.6741	76.5859	36.6139	69.0742	93.63	138.125	67.7885	52.2447	111.297	42.8223	86.5675	40.2045	109.231	113.548	82.7512	62.488	122.01	MAPK13	ENSG00000156711
ENSG00000197405.7	-1.18425	8.84012	28.4977	9.38108e-08	1.98187e-05	203.408	989.621	217.978	660.971	208.506	550.127	308.656	314.511	394.374	249.64	504.542	794.859	679.512	539.386	174.149	444.086	269.168	403.08	343.972	452.391	539.355	551.675	404.923	545.455	C5AR1	ENSG00000197405
ENSG00000120318.15	-1.18645	6.82885	13.8123	0.00020201	0.00726418	45.2017	210.822	48.8011	158.293	21.0419	48.1863	103.708	48.2379	128.524	23.2998	129.139	135.465	165.909	146.096	34.8298	171.904	67.2921	94.6832	151.884	91.8315	108.319	97.604	159.969	170.335	ARAP3	ENSG00000120318
ENSG00000139112.10	-1.18826	6.61092	16.6596	4.47226e-05	0.00233001	54.8878	181.059	32.534	135.128	63.1257	83.1788	64.2004	50.1675	110.037	23.2998	114.123	148.082	108.754	139.083	40.6348	119.011	48.9397	64.9256	120.614	113.098	94.1257	89.1167	67.4871	103.828	GABARAPL1	ENSG00000139112
ENSG00000135842.16	-1.19042	9.04224	19.7135	8.99628e-06	0.00067576	190.493	1439.79	299.313	664.831	292.674	957.417	180.255	335.736	724.485	146.456	444.477	509.321	1022.44	329.008	557.277	374.663	458.81	405.785	460.119	429.191	605.841	535.761	412.421	672.728	FAM129A	ENSG00000135842
ENSG00000196092.12	-1.1977	4.89855	10.3114	0.00132214	0.0272174	9.68608	18.6019	3.2534	30.8865	7.6516	8.6047	27.1617	21.2247	61.6209	3.32854	9.00967	31.8741	50.0108	40.9069	17.4149	24.2429	30.5873	8.1157	35.7374	13.5331	50.798	23.3401	29.9943	36.3637	PAX5	ENSG00000196092
ENSG00000150687.11	-1.19787	4.06658	8.89339	0.00286204	0.0466331	12.9148	9.92102	13.0136	25.4813	7.6516	6.88376	2.46924	1.92952	36.0922	6.65708	6.00645	16.6011	8.73205	16.3627	0	9.91755	0	5.41047	13.4015	26.0995	29.1341	5.30456	4.99904	19.6172	PRSS23	ENSG00000150687
ENSG00000144218.18	-1.20003	3.95097	8.71768	0.00315139	0.0495159	3.22869	7.44076	3.2534	17.7597	9.5645	8.03106	4.93849	5.78855	23.7681	6.65708	6.00645	17.2651	25.4023	10.5189	0	12.1214	0	5.41047	17.8687	10.6331	22.4109	10.6091	19.9962	16.2679	AFF3	ENSG00000144218
ENSG00000131389.16	-1.21225	8.69899	43.7247	3.77964e-11	3.62222e-08	180.807	873.05	152.91	507.31	241.025	539.228	190.132	239.26	558.989	193.055	453.487	596.974	718.409	379.849	243.809	368.051	342.578	359.796	335.038	433.058	431.036	427.548	399.923	583.732	SLC6A6	ENSG00000131389
ENSG00000281103.1	-1.21435	4.5823	11.2921	0.000778393	0.0189562	19.3722	19.842	16.267	22.3927	3.8258	17.7831	9.87698	3.85904	57.2194	6.65708	21.0226	25.2336	18.2579	21.0378	11.6099	27.5487	6.11747	18.9366	17.8687	23.1995	26.8931	15.9137	19.9962	31.579	TRG-AS1	ENSG00000281103
ENSG00000157800.17	-1.21742	5.56969	15.2178	9.57961e-05	0.00410927	25.8296	128.973	35.7874	54.0513	17.2161	152.016	9.87698	19.2952	39.6134	16.6427	30.0322	44.4909	51.5985	22.791	0	31.9565	24.4699	43.2837	8.93434	29.9661	50.798	29.7056	27.4947	59.3302	SLC37A3	ENSG00000157800
ENSG00000057704.12	-1.21858	6.01591	27.0708	1.96142e-07	3.28218e-05	48.4304	133.934	19.5204	91.1151	36.3451	99.2409	17.2847	40.5199	75.7056	23.2998	39.0419	83.0054	89.7019	68.9573	63.8547	58.4033	24.4699	73.0413	22.3359	65.732	64.2445	58.3502	29.9943	55.9809	TMCC3	ENSG00000057704
ENSG00000119979.16	-1.2189	4.9749	16.5613	4.71033e-05	0.00239285	12.9148	33.4834	6.50681	32.4308	17.2161	55.0701	14.8155	23.1542	31.6907	9.98562	21.0226	39.1785	47.6293	26.8817	17.4149	24.2429	6.11747	27.0523	13.4015	35.766	26.146	31.8274	12.4976	39.2345	FAM45A	ENSG00000119979
ENSG00000100307.12	-1.21939	6.45963	19.2936	1.12083e-05	0.000806095	32.2869	128.973	42.2942	110.419	40.1709	48.76	81.4851	38.5904	99.4737	16.6427	93.1	93.63	100.022	127.396	40.6348	154.273	36.7048	51.3994	80.4091	133.397	113.548	73.203	77.4852	113.876	CBX7	ENSG00000100307
ENSG00000142512.14	-1.22707	6.75539	19.7322	8.90869e-06	0.000672169	48.4304	80.6083	45.5477	118.913	22.9548	59.6593	79.0158	42.4494	155.813	46.5996	129.139	138.785	186.548	128.564	52.2447	159.783	61.1747	56.8099	125.081	170.13	135.959	58.3502	172.467	149.282	SIGLEC10	ENSG00000142512
ENSG00000173535.13	-1.22989	8.30328	29.3644	5.99688e-08	1.40768e-05	119.462	843.286	126.883	434.727	158.771	492.763	192.601	235.401	353.88	96.5277	267.287	387.137	577.903	330.761	255.419	321.769	159.054	208.303	209.957	239.729	338.404	375.563	294.944	315.79	TNFRSF10C	ENSG00000173535
ENSG00000189077.10	-1.2315	5.44145	17.9386	2.28148e-05	0.00141745	29.0583	59.5261	19.5204	40.9246	19.129	51.6282	14.8155	23.1542	26.4089	23.2998	60.0645	35.1943	48.4232	61.3603	23.2199	69.4228	12.2349	56.8099	13.4015	58.9655	41.0866	55.1675	17.4967	44.4976	TMEM120A	ENSG00000189077
ENSG00000196782.12	-1.24063	4.3111	10.8831	0.000970472	0.0220456	3.22869	37.2038	13.0136	20.8484	15.3032	28.6823	2.46924	13.5066	14.9651	3.32854	9.00967	29.2179	19.0517	19.8691	5.80497	11.0195	6.11747	16.2314	17.8687	23.1995	14.1936	16.9746	4.99904	15.7895	MAML3	ENSG00000196782
ENSG00000142405.21	-1.24309	5.87155	28.3779	9.97967e-08	2.03212e-05	25.8296	126.493	29.2806	71.8111	19.129	119.319	24.6924	28.9428	50.177	36.6139	24.0258	62.42	101.609	55.5165	11.6099	60.6072	18.3524	45.989	31.2702	59.9321	63.4975	42.4365	37.4928	62.6794	NLRP12	ENSG00000142405
ENSG00000257335.8	-1.24546	8.44152	16.0863	6.0521e-05	0.00288711	106.547	785	188.697	481.057	260.154	897.184	71.6081	200.67	295.78	219.684	375.403	428.308	598.542	283.426	220.589	251.245	201.876	367.912	178.687	361.526	283.871	318.274	237.455	474.641	MGAM	ENSG00000257335
ENSG00000132405.18	-1.24955	7.35876	54.8306	1.31379e-13	2.77554e-10	67.8026	331.114	78.0817	244.775	89.9063	207.66	71.6081	96.4759	155.813	63.2423	162.174	224.446	246.879	183.497	81.2696	166.394	85.6445	189.366	93.8106	168.197	198.71	149.589	157.47	204.306	TBC1D14	ENSG00000132405
ENSG00000158481.12	-1.25143	4.15997	8.71315	0.00315922	0.049554	0	17.3618	6.50681	10.8103	7.6516	7.45741	12.3462	9.64759	26.4089	6.65708	15.0161	18.5932	23.8147	32.1411	0	16.5292	0	2.70523	13.4015	18.3663	20.9168	9.54822	37.4928	10.0479	CD1C	ENSG00000158481
ENSG00000197965.11	-1.25191	6.81288	18.91	1.37036e-05	0.000937668	29.0583	161.217	39.0408	92.6594	34.4322	27.535	49.3849	55.956	204.229	26.6283	63.0677	170.659	290.539	99.9296	98.6845	184.026	103.997	37.8733	232.293	88.9316	87.4024	126.249	187.464	85.646	MPZL1	ENSG00000197965
ENSG00000198363.17	-1.26621	5.21622	19.0512	1.2726e-05	0.000888772	9.68608	71.9274	16.267	38.6081	15.3032	67.6903	9.87698	21.2247	34.3316	23.2998	30.0322	47.147	36.5158	21.0378	11.6099	31.9565	18.3524	21.6419	17.8687	41.5658	47.8099	21.2183	19.9962	60.2871	ASPH	ENSG00000198363
ENSG00000140443.13	-1.26826	6.44424	22.9768	1.63969e-06	0.000174292	29.0583	166.177	26.0272	158.293	45.9096	100.962	46.9156	36.6608	120.601	39.9425	48.0516	93.63	130.187	52.0102	81.2696	79.3404	48.9397	29.7576	98.2778	119.864	107.572	86.9949	52.49	111.483	IGF1R	ENSG00000140443
ENSG00000159496.14	-1.26876	5.03256	11.2589	0.000792432	0.0191936	19.3722	35.9637	9.76021	26.2535	3.8258	84.8997	19.754	17.3657	7.92268	33.2854	60.0645	23.2415	22.227	31.5567	23.2199	29.7526	30.5873	21.6419	22.3359	28.0328	45.5688	35.0101	7.49857	41.1483	RGL4	ENSG00000159496
ENSG00000197119.12	-1.27092	4.09534	9.71957	0.00182316	0.0338236	9.68608	22.3223	6.50681	18.5319	1.9129	17.7831	9.87698	7.71807	29.0498	0	12.0129	13.2809	9.52587	17.5315	0	29.7526	18.3524	5.41047	13.4015	7.73318	11.9525	16.9746	14.9971	17.7034	SLC25A29	ENSG00000197119
ENSG00000171604.11	-1.27958	4.48365	11.951	0.000546193	0.0149372	12.9148	16.1217	3.2534	20.0762	5.7387	12.6202	19.754	9.64759	27.2892	3.32854	36.0387	20.5853	19.8456	40.9069	29.0248	29.7526	0	24.3471	22.3359	22.2329	17.9287	20.1573	24.9952	14.8325	CXXC5	ENSG00000171604
ENSG00000134830.5	-1.28614	6.28099	36.0846	1.88932e-09	7.25713e-07	29.0583	148.815	45.5477	85.71	36.3451	75.7214	34.5694	40.5199	66.9027	23.2998	51.0548	90.3098	133.362	88.242	52.2447	93.6657	42.8223	54.1047	62.5404	128.564	70.9678	77.4466	82.4842	82.7752	C5AR2	ENSG00000134830
ENSG00000127948.15	-1.2875	5.39751	10.0151	0.0015526	0.0303009	9.68608	79.3681	32.534	34.7473	11.4774	84.3261	12.3462	42.4494	29.0498	6.65708	66.0709	46.483	46.8355	36.2318	17.4149	42.976	12.2349	54.1047	13.4015	27.0661	51.545	27.5837	39.9923	47.3684	POR	ENSG00000127948
ENSG00000134152.10	-1.288	5.90391	19.2217	1.1638e-05	0.000829933	22.6009	148.815	9.76021	94.2038	21.0419	30.4033	37.0387	25.0837	63.3815	6.65708	54.058	39.1785	111.135	59.6072	52.2447	67.2189	36.7048	32.4628	53.6061	56.0655	57.5212	57.2893	74.9857	80.3828	KATNBL1	ENSG00000134152
ENSG00000163050.16	-1.29419	5.53682	11.7689	0.000602269	0.0160666	6.45739	58.286	22.7738	45.5576	21.0419	33.8452	39.5079	25.0837	49.2967	16.6427	42.0451	66.4043	45.2479	101.683	23.2199	73.8306	30.5873	5.41047	4.46717	56.0655	48.5569	26.5228	57.489	48.8038	COQ8A	ENSG00000163050
ENSG00000125810.9	-1.30435	7.63342	22.4815	2.12175e-06	0.000210939	61.3452	486.13	139.896	269.485	34.4322	191.024	153.093	152.432	170.778	73.2279	186.2	243.704	187.342	314.398	127.709	246.837	128.467	181.251	129.548	292.894	207.674	159.137	142.473	274.163	CD93	ENSG00000125810
ENSG00000053918.15	-1.31128	4.70548	12.4923	0.000408641	0.0122022	6.45739	18.6019	6.50681	26.2535	7.6516	32.1242	12.3462	32.8018	9.68328	6.65708	24.0258	33.2021	28.5776	36.2318	5.80497	22.039	24.4699	18.9366	26.803	18.3663	26.8931	28.6446	47.4909	25.3589	KCNQ1	ENSG00000053918
ENSG00000035664.11	-1.31518	5.33086	19.8628	8.32022e-06	0.0006421	16.1435	70.6872	16.267	40.9246	5.7387	22.3722	19.754	15.4361	37.8528	19.9712	36.0387	44.4909	51.5985	59.6072	0	90.3599	42.8223	21.6419	22.3359	54.1323	29.1341	24.401	39.9923	45.4546	DAPK2	ENSG00000035664
ENSG00000113749.7	-1.31672	7.35785	16.993	3.75174e-05	0.00205204	54.8878	525.814	65.0681	153.66	65.0386	408.437	91.362	82.9693	147.89	66.5708	171.184	184.604	197.662	154.862	58.0497	209.37	97.8794	100.094	89.3434	110.198	202.445	118.822	139.973	196.651	HRH2	ENSG00000113749
ENSG00000137642.12	-1.31804	10.5576	34.6614	3.92328e-09	1.3814e-06	577.936	3560.41	520.545	2274.79	1107.57	1706.6	627.188	839.34	1837.18	396.096	1591.71	1996.78	3063.36	1309.02	1776.32	1390.66	801.388	1036.1	1232.94	1525.37	1708.46	1485.28	1367.24	2197.13	SORL1	ENSG00000137642
ENSG00000022567.9	-1.32145	6.61564	16.0584	6.14183e-05	0.00290765	58.1165	217.022	6.50681	138.989	30.6064	82.0315	88.8928	69.4626	103.875	19.9712	93.1	136.129	122.249	113.955	87.0745	127.826	61.1747	70.3361	49.1389	68.632	102.343	120.944	92.4823	115.311	SLC45A4	ENSG00000022567
ENSG00000188897.8	-1.32283	6.20308	14.4367	0.000144949	0.00567995	22.6009	162.457	16.267	121.229	19.129	51.6282	51.8541	38.5904	93.3116	9.98562	96.1032	72.3807	93.671	49.6726	104.489	84.8501	67.2921	43.2837	134.015	40.5992	78.4381	89.1167	44.9914	88.0383		ENSG00000188897
ENSG00000232442.1	-1.32473	4.3337	10.2901	0.00133747	0.0273995	9.68608	17.3618	6.50681	16.2154	1.9129	13.7675	22.2232	7.71807	22.8878	3.32854	15.0161	21.9134	17.4641	20.4534	0	40.7721	12.2349	8.1157	26.803	16.433	31.3752	20.1573	7.49857	18.6603	MHENCR	ENSG00000232442
ENSG00000188321.13	-1.32855	4.51035	14.4381	0.000144839	0.00567995	9.68608	26.0427	3.2534	25.4813	11.4774	14.3412	14.8155	11.5771	30.8104	0	24.0258	13.2809	22.227	21.0378	11.6099	16.5292	30.5873	8.1157	26.803	25.1328	36.6044	23.3401	24.9952	25.3589	ZNF559	ENSG00000188321
ENSG00000077984.5	-1.33393	6.94101	13.1908	0.000281324	0.00923235	48.4304	270.348	65.0681	107.331	57.387	512.267	39.5079	25.0837	150.531	53.2566	201.216	75.0368	86.5266	87.6576	17.4149	90.3599	24.4699	143.377	125.081	95.6981	130.73	64.7157	67.4871	180.383	CST7	ENSG00000077984
ENSG00000127507.17	-1.3366	7.84556	19.9126	8.10624e-06	0.000631353	106.547	721.754	146.403	236.282	42.0838	357.956	145.685	119.63	185.743	79.885	264.284	383.817	344.519	216.806	52.2447	206.065	171.289	211.008	111.679	226.195	240.543	162.32	259.95	292.823	ADGRE2	ENSG00000127507
ENSG00000272501.1	-1.33972	4.35633	11.8231	0.000585008	0.0157691	12.9148	21.0822	3.2534	23.1649	5.7387	13.1939	12.3462	1.92952	19.3666	6.65708	15.0161	15.937	23.8147	11.6877	23.2199	27.5487	12.2349	10.8209	22.3359	24.1662	19.4228	23.3401	27.4947	28.7081		ENSG00000272501
ENSG00000147408.14	-1.35926	5.35968	17.6907	2.5989e-05	0.00156313	9.68608	83.0885	3.2534	60.2286	21.0419	15.4885	54.3234	19.2952	15.8454	9.98562	30.0322	50.4673	36.5158	58.4384	23.2199	59.5053	24.4699	32.4628	13.4015	44.4658	69.4737	48.802	12.4976	40.1914	CSGALNACT1	ENSG00000147408
ENSG00000180871.7	-1.35998	10.0711	32.1723	1.41085e-08	4.16123e-06	387.443	2967.62	354.621	1594.51	879.934	1480.01	395.079	586.573	1306.36	276.269	1003.08	1209.89	1844.05	936.767	1004.26	1162.56	672.921	827.802	1031.92	1115.51	1191.51	1031.21	977.313	1340.19	CXCR2	ENSG00000180871
ENSG00000116337.15	-1.36467	7.80442	12.8462	0.000338166	0.0105765	83.9461	322.433	84.5885	263.307	36.3451	83.1788	229.64	121.56	244.723	89.8706	294.316	418.347	334.199	390.368	69.6596	280.997	103.997	67.6309	259.096	192.363	327.199	250.375	217.458	359.33	AMPD2	ENSG00000116337
ENSG00000184489.11	-1.36711	4.54099	9.87023	0.00167974	0.03197	9.68608	32.2433	6.50681	32.4308	1.9129	16.0621	29.6309	9.64759	9.68328	3.32854	27.029	27.2258	25.4023	42.66	0	26.4468	6.11747	2.70523	17.8687	22.2329	16.4346	19.0964	22.4957	27.7512	PTP4A3	ENSG00000184489
ENSG00000109220.10	-1.37209	4.41329	8.80461	0.0030047	0.0479587	12.9148	31.0032	0	24.7092	24.8677	32.6979	4.93849	11.5771	11.4439	0	9.00967	16.6011	21.4332	16.3627	11.6099	15.4273	12.2349	18.9366	26.803	27.0661	16.4346	27.5837	7.49857	24.4019	CHIC2	ENSG00000109220
ENSG00000135074.15	-1.37928	6.89754	46.3634	9.82358e-12	1.18592e-08	41.973	217.022	45.5477	114.28	63.1257	231.18	54.3234	50.1675	143.489	33.2854	99.1064	105.583	225.446	114.539	52.2447	148.763	116.232	100.094	84.8763	130.497	128.489	90.1776	119.977	153.11	ADAM19	ENSG00000135074
ENSG00000058091.16	-1.39625	4.66097	19.6071	9.51171e-06	0.00070652	12.9148	34.7236	0	31.6586	9.5645	45.3181	7.40773	13.5066	22.8878	13.3142	12.0129	17.9292	49.217	19.2847	17.4149	17.6312	12.2349	24.3471	13.4015	19.3329	27.6401	24.401	29.9943	15.311	CDK14	ENSG00000058091
ENSG00000113303.11	-1.40157	4.76987	11.1133	0.00085711	0.0202885	3.22869	62.0064	3.2534	50.9627	5.7387	30.9769	7.40773	19.2952	20.2469	3.32854	45.0484	13.2809	56.3614	14.6096	23.2199	6.6117	0	10.8209	8.93434	20.2996	9.71138	30.7665	42.4919	41.6268	BTNL8	ENSG00000113303
ENSG00000261468.1	-1.41176	3.76148	10.1132	0.00147211	0.0293053	6.45739	14.8815	6.50681	6.1773	5.7387	4.58917	2.46924	5.78855	22.8878	0	18.0193	21.9134	5.55676	13.4408	5.80497	18.7331	6.11747	2.70523	22.3359	4.83324	17.1817	11.67	4.99904	13.3971		ENSG00000261468
ENSG00000141295.13	-1.41465	3.86609	11.2464	0.000797773	0.0192617	9.68608	16.1217	6.50681	7.72162	3.8258	10.8993	7.40773	3.85904	4.40149	3.32854	12.0129	15.937	5.55676	18.7003	5.80497	25.3448	12.2349	8.1157	13.4015	9.66647	20.1698	13.7919	17.4967	16.2679	SCRN2	ENSG00000141295
ENSG00000176595.3	-1.42241	4.52776	11.4032	0.000733168	0.0183574	9.68608	27.2828	9.76021	24.7092	7.6516	22.9459	14.8155	13.5066	15.8454	0	27.029	21.2494	19.8456	30.9723	5.80497	34.1604	0	13.5262	35.7374	28.9994	29.1341	19.0964	22.4957	14.3541	KBTBD11	ENSG00000176595
ENSG00000133048.12	-1.43054	7.0995	11.5121	0.000691449	0.0177939	22.6009	501.011	19.5204	98.0646	137.729	22.3722	49.3849	167.868	36.0922	46.5996	81.0871	242.376	172.259	212.131	29.0248	132.234	12.2349	70.3361	22.3359	166.263	269.678	209	122.477	160.766	CHI3L1	ENSG00000133048
ENSG00000142173.14	-1.43105	3.83009	10.7378	0.00104967	0.0231246	3.22869	35.9637	3.2534	7.72162	1.9129	14.3412	7.40773	13.5066	9.68328	0	6.00645	18.5932	7.93822	12.8564	0	16.5292	0	8.1157	4.46717	10.6331	15.6876	12.731	0	16.7464	COL6A2	ENSG00000142173
ENSG00000280279.1	-1.43762	3.98069	12.3949	0.000430503	0.01249	3.22869	52.0853	9.76021	12.3546	5.7387	18.3567	4.93849	3.85904	12.3242	6.65708	9.00967	18.5932	6.35058	8.76576	17.4149	18.7331	6.11747	16.2314	4.46717	15.4664	20.1698	11.67	4.99904	5.74163		ENSG00000280279
ENSG00000226525.5	-1.44478	3.70297	11.1201	0.000853973	0.0202426	3.22869	6.20064	0	10.8103	9.5645	5.16282	7.40773	3.85904	7.92268	3.32854	6.00645	18.5932	9.52587	16.3627	0	18.7331	12.2349	13.5262	17.8687	14.4997	15.6876	11.67	4.99904	10.0479	RPS7P10	ENSG00000226525
ENSG00000198734.10	-1.45165	6.17422	13.8439	0.000198639	0.00720428	22.6009	153.776	26.0272	159.065	55.4741	259.862	4.93849	40.5199	68.6633	9.98562	45.0484	49.1392	95.2587	27.466	58.0497	37.4663	24.4699	54.1047	40.2045	48.3324	96.3668	35.0101	24.9952	77.512	F5	ENSG00000198734
ENSG00000176788.8	-1.45952	8.48248	28.4369	9.68038e-08	1.99522e-05	122.69	1068.99	100.856	369.866	139.642	648.221	165.439	177.516	382.93	139.799	531.571	448.893	453.273	329.592	168.344	424.251	214.111	335.449	339.505	229.095	501.257	291.751	207.46	547.847	BASP1	ENSG00000176788
ENSG00000119121.21	-1.46478	4.8408	13.7768	0.000205863	0.00738703	3.22869	59.5261	9.76021	28.57	15.3032	34.4188	4.93849	21.2247	27.2892	3.32854	39.0419	23.2415	30.9591	20.4534	5.80497	33.0585	6.11747	10.8209	17.8687	27.0661	24.652	33.9492	29.9943	42.5837	TRPM6	ENSG00000119121
ENSG00000161905.12	-1.46681	4.29453	9.06187	0.00260995	0.0438912	3.22869	21.0822	6.50681	7.72162	1.9129	10.3256	14.8155	1.92952	12.3242	3.32854	18.0193	7.30447	19.0517	10.5189	5.80497	69.4228	55.0572	2.70523	26.803	28.0328	14.1936	19.0964	17.4967	29.6651	ALOX15	ENSG00000161905
ENSG00000131355.14	-1.46926	7.01296	37.5572	8.87702e-10	4.28658e-07	32.2869	266.627	48.8011	202.306	51.6483	96.3727	49.3849	92.6169	139.087	43.271	69.0742	190.58	292.92	136.161	58.0497	120.113	91.762	86.5675	80.4091	138.231	204.686	118.822	144.972	118.182	ADGRE3	ENSG00000131355
ENSG00000120949.14	-1.47515	3.78388	10.0551	0.00151923	0.029864	3.22869	13.6414	3.2534	8.49378	1.9129	8.6047	4.93849	1.92952	6.16209	9.98562	9.00967	16.6011	23.0208	18.7003	5.80497	14.3253	6.11747	13.5262	4.46717	7.73318	14.1936	2.12183	19.9962	18.6603	TNFRSF8	ENSG00000120949
ENSG00000261371.5	-1.47716	8.89888	45.2361	1.74657e-11	1.92289e-08	161.435	891.651	214.725	664.059	149.206	448.018	244.455	206.458	549.306	203.041	660.709	709.862	781.915	577.371	197.369	584.033	348.696	343.565	343.972	567.422	655.892	366.015	627.38	709.091	PECAM1	ENSG00000261371
ENSG00000008516.16	-1.48059	9.03294	33.3993	7.50523e-09	2.30629e-06	138.834	1245.09	143.15	915.784	198.942	842.114	296.309	281.71	459.516	216.355	663.713	542.523	764.451	601.331	354.103	688.719	354.813	443.658	482.455	461.091	569.236	510.299	437.416	719.139	MMP25	ENSG00000008516
ENSG00000140932.9	-1.48306	6.56941	24.7414	6.55591e-07	8.79377e-05	19.3722	202.141	13.0136	109.647	38.258	62.5275	66.6696	48.2379	46.6558	33.2854	120.129	92.966	220.683	112.786	46.4398	139.948	79.5271	48.6942	49.1389	137.264	85.1613	108.213	102.48	111.483	CMTM2	ENSG00000140932
ENSG00000111261.13	-1.48496	5.81247	24.339	8.07871e-07	0.000101139	16.1435	104.171	26.0272	84.9378	17.2161	133.66	17.2847	23.1542	30.8104	19.9712	54.058	61.756	91.2896	43.2444	23.2199	51.7916	18.3524	43.2837	13.4015	71.5319	50.798	23.3401	62.488	74.6412	MANSC1	ENSG00000111261
ENSG00000116299.16	-1.50199	5.75009	19.1719	1.19462e-05	0.000844781	16.1435	95.4898	6.50681	65.6338	3.8258	49.9073	12.3462	25.0837	76.5859	63.2423	66.0709	34.5302	109.547	47.3351	11.6099	34.1604	6.11747	32.4628	40.2045	178.83	16.4346	32.8883	52.49	48.8038	KIAA1324	ENSG00000116299
ENSG00000091181.19	-1.53298	4.08806	9.32204	0.00226414	0.03994	6.45739	17.3618	6.50681	24.7092	1.9129	10.8993	2.46924	1.92952	12.3242	3.32854	24.0258	5.31234	14.2888	7.59699	11.6099	53.9955	36.7048	0	26.803	15.4664	12.6995	10.6091	12.4976	23.445	IL5RA	ENSG00000091181
ENSG00000138061.11	-1.53673	5.3947	23.3238	1.36897e-06	0.000153034	12.9148	54.5656	13.0136	48.6462	13.3903	70.5586	19.754	27.0133	20.2469	3.32854	60.0645	38.5145	46.0417	32.7255	23.2199	44.078	24.4699	37.8733	4.46717	46.3991	61.2564	29.7056	39.9923	80.3828	CYP1B1	ENSG00000138061
ENSG00000136828.18	-1.54179	3.57967	9.00131	0.00269786	0.0449227	0	11.1611	3.2534	10.0381	3.8258	8.03106	7.40773	1.92952	29.0498	0	12.0129	6.64043	7.1444	5.84384	11.6099	8.8156	12.2349	5.41047	22.3359	10.6331	11.9525	9.54822	7.49857	11.9617	RALGPS1	ENSG00000136828
ENSG00000110315.6	-1.56891	6.79515	31.1735	2.35963e-08	6.13541e-06	25.8296	146.335	65.0681	139.761	38.258	126.776	54.3234	50.1675	114.439	43.271	225.242	173.979	137.331	115.708	34.8298	90.3599	73.4096	78.4518	102.745	147.897	162.852	97.604	117.478	130.144	RNF141	ENSG00000110315
ENSG00000167261.13	-1.58249	7.13381	27.3883	1.66433e-07	2.99242e-05	41.973	199.66	29.2806	168.331	40.1709	73.4268	113.585	38.5904	154.932	53.2566	195.21	162.026	223.064	233.754	17.4149	274.386	97.8794	62.2204	93.8106	217.496	183.769	81.6903	149.971	228.23	DPEP2	ENSG00000167261
ENSG00000174885.12	-1.59263	3.87072	9.18641	0.00243818	0.0419631	6.45739	29.7631	0	15.4432	0	3.44188	7.40773	5.78855	11.4439	0	12.0129	7.96851	23.0208	10.5189	11.6099	20.937	6.11747	8.1157	17.8687	9.66647	17.1817	11.67	27.4947	11.4833	NLRP6	ENSG00000174885
ENSG00000071967.11	-1.60244	4.966	20.2335	6.85418e-06	0.00055427	29.0583	42.1643	6.50681	33.203	7.6516	26.9614	2.46924	7.71807	38.7331	16.6427	18.0193	21.9134	30.9591	46.7507	11.6099	46.2819	18.3524	16.2314	17.8687	53.1656	29.8812	24.401	27.4947	40.1914	CYBRD1	ENSG00000071967
ENSG00000220472.1	-1.6044	3.27901	9.61131	0.00193383	0.0355256	0	13.6414	0	10.0381	1.9129	6.31012	7.40773	3.85904	3.52119	3.32854	0	16.6011	7.1444	9.35014	5.80497	7.71365	0	2.70523	4.46717	16.433	5.97623	5.30456	0	7.17704		ENSG00000220472
ENSG00000211666.2	-1.61085	3.3982	9.87069	0.00167933	0.03197	0	3.72038	13.0136	1.54432	0	17.2094	4.93849	1.92952	21.1272	3.32854	0	20.5853	6.35058	20.4534	0	3.30585	0	0	4.46717	5.79988	2.98812	3.18274	9.99809	5.74163	IGLV2-14	ENSG00000211666
ENSG00000030419.16	-1.63207	4.4968	18.5662	1.64108e-05	0.00107504	9.68608	21.0822	6.50681	23.937	7.6516	17.7831	4.93849	1.92952	53.6982	9.98562	24.0258	27.8898	15.0826	21.6222	11.6099	31.9565	30.5873	5.41047	26.803	7.73318	32.8693	12.731	14.9971	22.9665	IKZF2	ENSG00000030419
ENSG00000211898.7	-1.63614	4.9904	14.1146	0.000172005	0.00650348	0	29.7631	6.50681	41.6967	3.8258	9.17835	22.2232	21.2247	54.5785	3.32854	24.0258	18.5932	33.3405	42.0756	40.6348	59.5053	18.3524	2.70523	53.6061	8.69983	47.0628	40.3147	47.4909	33.9713	IGHD	ENSG00000211898
ENSG00000155093.17	-1.65546	3.77425	12.4343	0.000421524	0.012335	0	26.0427	6.50681	13.1268	11.4774	28.6823	2.46924	1.92952	10.5636	0	0	11.2887	6.35058	11.1033	0	30.8546	12.2349	13.5262	8.93434	5.79988	13.4465	10.6091	2.49952	2.39235	PTPRN2	ENSG00000155093
ENSG00000211949.3	-1.66687	3.73848	14.6671	0.000128267	0.00519865	3.22869	0	6.50681	15.4432	11.4774	29.256	7.40773	0	11.4439	0	12.0129	25.2336	5.55676	17.5315	0	2.2039	0	2.70523	4.46717	9.66647	15.6876	4.24365	7.49857	10.5263	IGHV3-23	ENSG00000211949
ENSG00000124731.12	-1.67113	7.69408	28.9524	7.41773e-08	1.67156e-05	93.6321	643.626	65.0681	320.447	51.6483	209.955	120.993	160.15	141.728	46.5996	138.148	470.142	159.558	217.975	238.004	245.735	165.172	137.967	134.015	194.296	245.773	336.309	69.9866	155.981	TREM1	ENSG00000124731
ENSG00000104177.17	-1.67218	3.43109	12.4538	0.000417135	0.0123202	6.45739	6.20064	3.2534	10.0381	0	6.88376	0	7.71807	11.4439	6.65708	6.00645	22.5775	6.35058	7.01261	5.80497	0	0	2.70523	4.46717	16.433	11.9525	11.67	12.4976	5.26316	MYEF2	ENSG00000104177
ENSG00000100592.15	-1.67378	3.53505	10.2607	0.00135891	0.0276711	3.22869	6.20064	3.2534	11.5824	5.7387	9.752	2.46924	0	9.68328	3.32854	9.00967	10.6247	15.8764	7.59699	5.80497	7.71365	18.3524	5.41047	26.803	9.66647	14.1936	6.36548	4.99904	11.9617	DAAM1	ENSG00000100592
ENSG00000120278.15	-1.72278	3.39302	9.06284	0.00260857	0.0438912	0	6.20064	0	13.1268	5.7387	5.16282	4.93849	1.92952	9.68328	0	9.00967	3.32021	22.227	8.76576	5.80497	4.4078	18.3524	2.70523	8.93434	4.83324	20.1698	4.24365	4.99904	8.61244	PLEKHG1	ENSG00000120278
ENSG00000196549.10	-1.72318	8.36351	123.272	1.2159e-28	2.05499e-24	96.8608	954.898	126.883	612.324	84.1676	450.313	71.6081	150.502	257.927	143.127	171.184	431.628	935.917	279.335	185.759	280.997	116.232	256.997	107.212	411.792	309.27	334.188	384.926	430.144	MME	ENSG00000196549
ENSG00000126351.12	-1.72548	4.25963	20.527	5.87945e-06	0.000484725	9.68608	14.8815	9.76021	23.1649	1.9129	20.6513	4.93849	5.78855	12.3242	6.65708	12.0129	15.937	22.227	28.0504	5.80497	24.2429	6.11747	8.1157	22.3359	27.0661	17.9287	14.8528	17.4967	18.6603	THRA	ENSG00000126351
ENSG00000159958.6	-1.72921	4.63106	22.1983	2.45896e-06	0.000238927	0	7.44076	3.2534	25.4813	11.4774	5.73647	12.3462	9.64759	38.7331	0	24.0258	24.5696	45.2479	28.6348	11.6099	29.7526	12.2349	5.41047	26.803	14.4997	38.8455	19.0964	54.9895	30.622	TNFRSF13C	ENSG00000159958
ENSG00000115590.13	-1.73627	6.09761	32.1488	1.42803e-08	4.16123e-06	29.0583	159.976	16.267	83.3935	21.0419	106.125	32.1002	48.2379	50.177	6.65708	36.0387	100.27	113.517	96.4233	52.2447	90.3599	30.5873	27.0523	35.7374	76.3651	47.0628	90.1776	49.9904	46.89	IL1R2	ENSG00000115590
ENSG00000146426.17	-1.74991	3.26149	9.19692	0.00242422	0.041808	6.45739	17.3618	0	5.40513	1.9129	6.88376	4.93849	0	7.04239	0	9.00967	8.63256	7.1444	12.8564	5.80497	3.30585	0	2.70523	8.93434	12.5664	4.48218	3.18274	4.99904	11.9617	TIAM2	ENSG00000146426
ENSG00000276291.5	-1.75218	3.30185	10.6048	0.00112796	0.0242701	3.22869	14.8815	0	3.08865	0	16.0621	7.40773	1.92952	11.4439	3.32854	3.00322	9.2966	10.3197	8.18137	0	2.2039	0	5.41047	0	9.66647	10.4584	3.18274	7.49857	8.13397	FRG1HP	ENSG00000276291
ENSG00000177606.6	-1.75548	3.79008	13.3924	0.000252649	0.00854005	0	11.1611	3.2534	8.49378	13.3903	6.88376	2.46924	3.85904	22.8878	0	15.0161	12.6168	13.495	11.6877	0	3.30585	0	0	17.8687	3.86659	41.0866	6.36548	24.9952	11.4833	JUN	ENSG00000177606
ENSG00000204054.13	-1.76228	5.68453	34.3792	4.53553e-09	1.56439e-06	22.6009	99.2102	19.5204	52.507	1.9129	53.3492	29.6309	9.64759	58.98	16.6427	42.0451	77.693	73.8255	53.7633	23.2199	63.9131	24.4699	48.6942	44.6717	34.7993	62.7505	39.2538	57.489	67.4641	LINC00963	ENSG00000204054
ENSG00000068976.13	-1.77007	3.54983	11.0205	0.000901114	0.0210355	0	22.3223	3.2534	4.63297	1.9129	13.1939	0	5.78855	9.68328	3.32854	9.00967	7.96851	5.55676	10.5189	5.80497	16.5292	12.2349	18.9366	4.46717	5.79988	5.2292	10.6091	4.99904	17.7034	PYGM	ENSG00000068976
ENSG00000007516.13	-1.77709	3.99853	15.1835	9.75526e-05	0.00417402	0	19.842	3.2534	17.7597	3.8258	2.86823	7.40773	7.71807	14.0848	0	12.0129	23.9055	27.7838	18.1159	0	24.2429	6.11747	5.41047	4.46717	16.433	19.4228	7.42639	17.4967	10.5263	BAIAP3	ENSG00000007516
ENSG00000163993.6	-1.77964	6.2112	28.7554	8.21193e-08	1.75683e-05	38.7443	151.296	26.0272	94.2038	38.258	122.187	24.6924	27.0133	58.0997	9.98562	78.0838	154.058	80.9699	109.864	23.2199	89.2579	30.5873	40.5785	26.803	88.9316	67.9797	54.1066	59.9885	66.0287	S100P	ENSG00000163993
ENSG00000018280.16	-1.78011	8.21939	41.9887	9.18025e-11	7.38835e-08	106.547	719.274	55.3079	352.106	116.687	509.398	133.339	187.163	261.449	89.8706	420.451	486.743	408.025	289.854	145.124	308.546	165.172	240.766	187.621	361.526	363.803	326.761	194.963	450.239	SLC11A1	ENSG00000018280
ENSG00000140332.15	-1.78974	7.8088	37.6456	8.48388e-10	4.21723e-07	45.2017	483.65	71.5749	281.067	61.2128	275.35	135.808	115.771	216.553	46.5996	315.339	265.617	323.086	288.101	110.294	341.604	128.467	189.366	254.629	235.862	265.195	228.096	224.957	260.766	TLE3	ENSG00000140332
ENSG00000141096.4	-1.79178	3.79774	12.9788	0.00031504	0.0100273	0	18.6019	3.2534	12.3546	1.9129	2.29459	4.93849	3.85904	10.5636	3.32854	12.0129	17.2651	16.6703	22.791	11.6099	19.8351	6.11747	8.1157	8.93434	13.5331	4.48218	6.36548	12.4976	18.6603	DPEP3	ENSG00000141096
ENSG00000150045.11	-1.79752	5.08237	24.4904	7.46825e-07	9.78457e-05	22.6009	27.2828	16.267	45.5576	1.9129	30.4033	7.40773	5.78855	65.1421	6.65708	54.058	41.8347	17.4641	33.8943	11.6099	51.7916	24.4699	18.9366	31.2702	58.9655	24.652	15.9137	22.4957	49.2823	KLRF1	ENSG00000150045
ENSG00000125780.11	-1.81739	3.41833	9.12859	0.00251646	0.0429602	3.22869	16.1217	0	13.8989	0	2.86823	7.40773	1.92952	4.40149	0	9.00967	9.96064	19.0517	8.76576	0	13.2234	0	0	0	5.79988	14.9406	4.24365	4.99904	12.4402	TGM3	ENSG00000125780
ENSG00000180891.12	-1.81797	3.99693	17.9998	2.20925e-05	0.00138805	0	22.3223	6.50681	10.8103	7.6516	10.8993	2.46924	5.78855	17.606	0	21.0226	19.2572	16.6703	18.7003	0	8.8156	6.11747	16.2314	13.4015	14.4997	14.9406	11.67	12.4976	22.0096	CUEDC1	ENSG00000180891
ENSG00000135929.8	-1.82202	5.60861	21.8228	2.99025e-06	0.000274269	9.68608	111.611	6.50681	41.6967	5.7387	12.0466	17.2847	40.5199	21.1272	19.9712	51.0548	34.5302	59.5367	71.8792	29.0248	58.4033	18.3524	70.3361	26.803	116.964	70.9678	49.8629	59.9885	33.0144	CYP27A1	ENSG00000135929
ENSG00000162591.15	-1.82671	3.89548	16.6232	4.55888e-05	0.00234193	0	14.8815	3.2534	24.7092	5.7387	13.7675	7.40773	1.92952	7.92268	3.32854	3.00322	17.2651	23.8147	16.3627	5.80497	22.039	12.2349	0	4.46717	12.5664	14.1936	9.54822	7.49857	11.9617	MEGF6	ENSG00000162591
ENSG00000240509.1	-1.83633	3.74574	9.83336	0.00171375	0.03229	6.45739	13.6414	3.2534	13.8989	5.7387	5.73647	0	3.85904	16.7257	0	27.029	13.2809	8.73205	20.4534	0	17.6312	6.11747	5.41047	4.46717	18.3663	14.1936	6.36548	2.49952	10.0479	RPL34P18	ENSG00000240509
ENSG00000165801.9	-1.86108	6.32858	25.1626	5.26932e-07	7.182e-05	9.68608	192.22	16.267	110.419	13.3903	86.6207	39.5079	32.8018	91.551	19.9712	66.0709	85.6615	158.764	80.0606	29.0248	104.685	24.4699	45.989	98.2778	66.6987	113.548	46.6802	69.9866	116.746	ARHGEF40	ENSG00000165801
ENSG00000073150.13	-1.88161	4.18147	14.3885	0.000148707	0.00578293	3.22869	43.4045	3.2534	23.1649	0	13.1939	9.87698	7.71807	4.40149	0	21.0226	27.2258	30.9591	15.7784	0	13.2234	12.2349	8.1157	8.93434	11.5998	16.4346	10.6091	19.9962	20.0957	PANX2	ENSG00000073150
ENSG00000203710.10	-1.88378	7.66776	23.4737	1.26631e-06	0.000146589	32.2869	586.58	29.2806	300.371	139.642	695.26	29.6309	44.3789	206.87	46.5996	159.171	158.042	428.664	97.0077	238.004	127.826	134.584	254.292	134.015	161.43	203.192	86.9949	162.469	196.651	CR1	ENSG00000203710
ENSG00000231113.2	-1.88461	3.26524	10.7424	0.00104711	0.0231246	0	6.20064	3.2534	10.0381	1.9129	5.73647	4.93849	1.92952	7.04239	0	15.0161	12.6168	8.73205	9.93453	5.80497	5.50975	0	2.70523	0	10.6331	8.96435	3.18274	17.4967	6.69857		ENSG00000231113
ENSG00000174428.16	-1.88795	3.09707	8.98783	0.00271784	0.045122	6.45739	4.96051	3.2534	10.0381	0	3.44188	0	1.92952	5.28179	0	9.00967	6.64043	6.35058	8.18137	0	13.2234	0	0	8.93434	7.73318	8.21732	6.36548	7.49857	7.17704	GTF2IRD2B	ENSG00000174428
ENSG00000151715.7	-1.89117	3.26037	8.76702	0.00306727	0.0485847	3.22869	26.0427	3.2534	9.26594	1.9129	14.3412	2.46924	0	2.64089	0	3.00322	0	11.9073	5.25945	0	15.4273	0	2.70523	8.93434	1.93329	12.6995	5.30456	4.99904	6.2201	TMEM45B	ENSG00000151715
ENSG00000196411.9	-1.89431	4.27474	17.2821	3.22214e-05	0.00183138	0	2.48025	3.2534	33.9751	3.8258	9.752	9.87698	5.78855	14.0848	0	33.0355	31.8741	45.2479	19.8691	5.80497	3.30585	6.11747	2.70523	22.3359	9.66647	18.6757	7.42639	22.4957	33.4928	EPHB4	ENSG00000196411
ENSG00000004799.7	-1.9115	4.49583	14.4944	0.000140579	0.00557727	9.68608	4.96051	3.2534	33.203	1.9129	25.2405	4.93849	7.71807	24.6483	13.3142	18.0193	13.2809	16.6703	10.5189	17.4149	26.4468	24.4699	48.6942	13.4015	50.2657	43.3277	16.9746	19.9962	9.56938	PDK4	ENSG00000004799
ENSG00000167434.9	-1.93851	4.0271	9.98433	0.00157878	0.0306348	3.22869	24.8025	0	15.4432	11.4774	33.2715	0	9.64759	7.04239	0	27.029	23.2415	21.4332	9.35014	0	11.0195	18.3524	5.41047	8.93434	13.5331	14.9406	8.4873	9.99809	11.4833	CA4	ENSG00000167434
ENSG00000197852.9	-1.95004	6.94937	36.9044	1.24069e-09	5.51812e-07	29.0583	265.387	29.2806	135.128	17.2161	95.799	56.7926	55.956	177.82	29.9569	189.203	195.893	179.404	124.474	98.6845	156.477	30.5873	73.0413	102.745	153.697	135.959	124.127	112.478	183.732	FAM212B	ENSG00000197852
ENSG00000243466.1	-1.96583	3.34347	13.882	0.000194655	0.00709021	3.22869	2.48025	0	7.72162	1.9129	26.3878	4.93849	3.85904	8.80298	0	6.00645	12.6168	8.73205	8.76576	11.6099	5.50975	0	0	13.4015	3.86659	5.97623	8.4873	2.49952	5.74163	IGKV1-5	ENSG00000243466
ENSG00000115594.11	-1.96639	5.1405	26.0943	3.25137e-07	4.95825e-05	3.22869	84.3286	3.2534	40.9246	5.7387	29.8296	4.93849	15.4361	41.374	9.98562	48.0516	38.5145	42.8664	20.4534	40.6348	37.4663	18.3524	13.5262	31.2702	40.5992	23.1579	26.5228	22.4957	72.2488	IL1R1	ENSG00000115594
ENSG00000076356.6	-1.96805	2.95769	9.24108	0.00236646	0.040979	0	1.24013	0	4.63297	3.8258	5.16282	0	3.85904	7.92268	0	6.00645	14.6089	7.93822	9.35014	11.6099	4.4078	0	5.41047	0	8.69983	2.98812	4.24365	0	2.87081	PLXNA2	ENSG00000076356
ENSG00000170962.12	-2.00944	3.1585	10.8172	0.0010056	0.0225705	0	2.48025	0	12.3546	3.8258	5.16282	2.46924	0	11.4439	3.32854	6.00645	7.30447	3.96911	8.18137	5.80497	7.71365	0	0	8.93434	14.4997	5.2292	5.30456	7.49857	8.61244	PDGFD	ENSG00000170962
ENSG00000280138.1	-2.02191	3.42276	15.118	0.000100996	0.00429958	3.22869	13.6414	3.2534	8.49378	1.9129	13.7675	0	1.92952	10.5636	6.65708	0	13.2809	11.1135	6.42822	5.80497	5.50975	0	13.5262	4.46717	6.76653	11.9525	12.731	4.99904	6.2201		ENSG00000280138
ENSG00000116729.13	-2.03154	5.99258	41.2568	1.33489e-10	9.80916e-08	9.68608	115.332	19.5204	74.1275	21.0419	65.9694	12.3462	28.9428	42.2543	9.98562	78.0838	126.832	124.63	53.1789	5.80497	69.4228	6.11747	21.6419	31.2702	57.0322	49.3039	86.9949	44.9914	135.885	WLS	ENSG00000116729
ENSG00000250696.5	-2.03859	3.24439	8.79273	0.00302434	0.0480398	3.22869	7.44076	6.50681	9.26594	0	3.44188	0	0	1.7606	0	12.0129	5.31234	3.17529	5.84384	5.80497	25.3448	6.11747	2.70523	4.46717	11.5998	2.24109	8.4873	7.49857	17.7034		ENSG00000250696
ENSG00000062282.14	-2.04994	7.05654	32.5235	1.17759e-08	3.55401e-06	32.2869	339.795	13.0136	178.369	22.9548	129.644	49.3849	84.8988	130.284	23.2998	186.2	122.184	238.941	160.121	46.4398	190.637	61.1747	89.2727	111.679	148.864	162.852	119.883	129.975	189.474	DGAT2	ENSG00000062282
ENSG00000165046.12	-2.05907	3.27265	11.502	0.000695223	0.0178501	3.22869	9.92102	0	6.94946	3.8258	6.31012	2.46924	0	7.04239	0	12.0129	5.31234	10.3197	6.42822	0	7.71365	0	5.41047	4.46717	12.5664	9.71138	5.30456	9.99809	13.8756	LETM2	ENSG00000165046
ENSG00000251661.3	-2.09082	3.16963	11.8135	0.000588034	0.0157837	0	12.4013	3.2534	3.86081	3.8258	9.17835	2.46924	0	10.5636	0	3.00322	9.2966	5.55676	12.2721	0	9.91755	0	2.70523	4.46717	4.83324	8.96435	2.12183	7.49857	6.69857		ENSG00000251661
ENSG00000147119.3	-2.09423	2.9986	9.31831	0.00226875	0.0399417	0	12.4013	0	7.72162	0	1.14729	2.46924	1.92952	2.64089	3.32854	15.0161	6.64043	7.93822	7.01261	11.6099	5.50975	0	10.8209	0	11.5998	4.48218	5.30456	4.99904	4.30622	CHST7	ENSG00000147119
ENSG00000167536.13	-2.0955	5.29625	26.4346	2.72614e-07	4.34665e-05	3.22869	94.2497	9.76021	36.2916	9.5645	86.047	14.8155	0	43.1346	13.3142	54.058	27.8898	35.722	24.5441	11.6099	65.015	24.4699	21.6419	35.7374	26.0995	42.5807	22.2792	17.4967	67.9426	DHRS13	ENSG00000167536
ENSG00000165886.4	-2.16054	2.88712	10.1597	0.00143546	0.028792	0	8.68089	3.2534	8.49378	1.9129	5.16282	2.46924	0	2.64089	0	0	5.31234	7.93822	4.67507	0	5.50975	12.2349	5.41047	0	3.86659	8.21732	8.4873	7.49857	2.87081	UBTD1	ENSG00000165886
ENSG00000102445.18	-2.16825	6.228	36.7022	1.37626e-09	5.87112e-07	16.1435	128.973	13.0136	127.407	21.0419	51.6282	32.1002	19.2952	108.277	0	84.0903	130.152	158.764	85.9044	34.8298	74.9326	24.4699	21.6419	40.2045	77.3318	106.825	36.071	52.49	114.833	RUBCNL	ENSG00000102445
ENSG00000177575.12	-2.20505	5.61484	39.5244	3.23993e-10	1.95564e-07	9.68608	85.5688	9.76021	50.9627	5.7387	82.0315	22.2232	28.9428	33.4513	6.65708	33.0355	63.7481	61.9181	61.3603	29.0248	58.4033	24.4699	24.3471	40.2045	68.632	62.0034	48.802	29.9943	55.9809	CD163	ENSG00000177575
ENSG00000179299.16	-2.23006	3.74104	16.0294	6.23651e-05	0.00293602	0	35.9637	0	13.8989	0	20.0776	4.93849	3.85904	12.3242	3.32854	9.00967	8.63256	17.4641	14.6096	5.80497	6.6117	6.11747	2.70523	4.46717	8.69983	8.21732	5.30456	9.99809	13.3971	NSUN7	ENSG00000179299
ENSG00000087077.13	-2.25083	2.99944	10.9196	0.000951528	0.0216735	0	2.48025	0	5.40513	5.7387	6.31012	0	0	6.16209	0	0	4.6483	11.9073	8.18137	5.80497	5.50975	0	2.70523	8.93434	4.83324	6.72326	6.36548	7.49857	8.61244	TRIP6	ENSG00000087077
ENSG00000185950.8	-2.27603	5.82493	30.4211	3.47727e-08	8.64254e-06	9.68608	109.131	9.76021	88.7986	5.7387	47.039	27.1617	27.0133	66.0224	6.65708	33.0355	77.029	64.2996	130.902	29.0248	70.5248	24.4699	10.8209	44.6717	49.299	82.1732	33.9492	39.9923	64.5933	IRS2	ENSG00000185950
ENSG00000213373.7	-2.31508	2.61286	9.08439	0.002578	0.0434838	0	6.20064	0	3.08865	1.9129	12.6202	0	1.92952	1.7606	0	0	3.32021	3.17529	5.84384	0	6.6117	0	2.70523	0	5.79988	2.98812	1.06091	0	2.39235	LINC00671	ENSG00000213373
ENSG00000007402.11	-2.33517	2.84599	9.19861	0.00242199	0.041808	3.22869	2.48025	0	7.72162	1.9129	7.45741	0	0	7.04239	0	9.00967	3.98426	6.35058	1.16877	0	4.4078	0	2.70523	0	8.69983	5.2292	4.24365	2.49952	9.09091	CACNA2D2	ENSG00000007402
ENSG00000229314.5	-2.33958	3.69484	18.4922	1.706e-05	0.00111325	0	35.9637	0	13.8989	3.8258	2.29459	2.46924	0	0	9.98562	9.00967	7.30447	6.35058	11.6877	0	25.3448	0	5.41047	0	10.6331	32.1223	10.6091	4.99904	12.4402	ORM1	ENSG00000229314
ENSG00000135519.6	-2.34102	3.10377	11.7676	0.000602701	0.0160666	0	6.20064	3.2534	6.1773	0	2.86823	2.46924	1.92952	6.16209	0	15.0161	3.98426	9.52587	7.59699	0	7.71365	24.4699	0	8.93434	12.5664	8.96435	6.36548	2.49952	7.17704	KCNH3	ENSG00000135519
ENSG00000010310.8	-2.34468	2.83738	9.28507	0.00231029	0.040337	0	1.24013	0	2.31649	0	4.58917	2.46924	1.92952	4.40149	0	9.00967	3.98426	2.38147	7.01261	0	15.4273	0	2.70523	13.4015	7.73318	5.97623	1.06091	2.49952	8.61244	GIPR	ENSG00000010310
ENSG00000072952.18	-2.35345	5.9618	35.0722	3.17703e-09	1.14245e-06	3.22869	159.976	13.0136	65.6338	9.5645	140.543	9.87698	23.1542	36.9725	13.3142	105.113	59.0998	100.022	45.5819	29.0248	62.8111	18.3524	56.8099	22.3359	70.5653	70.2207	32.8883	32.4938	109.091	MRVI1	ENSG00000072952
ENSG00000215244.2	-2.38513	2.73293	9.17024	0.00245983	0.0422066	0	11.1611	0	2.31649	3.8258	20.0776	0	0	1.7606	0	6.00645	2.65617	3.17529	0.584384	0	1.10195	6.11747	2.70523	4.46717	5.79988	4.48218	1.06091	4.99904	2.87081		ENSG00000215244
ENSG00000259436.1	-2.40587	2.6038	9.77748	0.00176662	0.033065	0	1.24013	0	1.54432	1.9129	3.44188	2.46924	0	4.40149	0	6.00645	3.32021	4.76293	9.93453	0	7.71365	6.11747	0	8.93434	3.86659	2.98812	6.36548	0	1.91388		ENSG00000259436
ENSG00000211943.2	-2.4168	3.00715	12.8565	0.000336303	0.0105452	0	1.24013	0	7.72162	0	21.2249	7.40773	0	4.40149	0	6.00645	9.96064	0.793822	5.25945	5.80497	7.71365	0	0	13.4015	3.86659	7.47029	2.12183	2.49952	3.34928	IGHV3-15	ENSG00000211943
ENSG00000163421.8	-2.46188	8.31981	31.4459	2.0507e-08	5.41546e-06	25.8296	1176.88	91.0953	501.905	61.2128	1007.32	51.8541	55.956	311.626	103.185	282.303	389.793	541.387	168.887	104.489	340.502	103.997	108.209	160.818	208.796	420.577	315.091	217.458	545.455	PROK2	ENSG00000163421
ENSG00000128218.7	-2.46843	2.76824	10.2658	0.00135516	0.0276479	0	2.48025	0	5.40513	0	2.29459	0	3.85904	5.28179	0	6.00645	3.32021	7.93822	7.59699	0	4.4078	0	0	4.46717	2.89994	9.71138	3.18274	9.99809	5.26316	VPREB3	ENSG00000128218
ENSG00000211663.2	-2.48018	2.79184	10.6024	0.00112943	0.0242701	0	0	0	1.54432	0	16.0621	4.93849	0	9.68328	0	9.00967	0.664043	3.17529	9.93453	0	4.4078	0	0	8.93434	1.93329	1.49406	4.24365	2.49952	5.74163	IGLV3-19	ENSG00000211663
ENSG00000264204.2	-2.49432	3.09342	17.4488	2.95155e-05	0.001709	3.22869	11.1611	0	3.08865	0	0	4.93849	1.92952	3.52119	0	0	8.63256	0	10.5189	0	13.2234	6.11747	0	0	12.5664	17.1817	10.6091	2.49952	6.2201	AGAP7P	ENSG00000264204
ENSG00000111837.11	-2.52179	4.28946	28.034	1.19204e-07	2.39841e-05	0	48.365	3.2534	30.1143	3.8258	28.1087	4.93849	3.85904	18.4863	0	12.0129	19.2572	15.8764	10.5189	17.4149	18.7331	6.11747	8.1157	22.3359	7.73318	19.4228	20.1573	7.49857	26.3158	MAK	ENSG00000111837
ENSG00000159713.10	-2.52768	3.38249	15.2606	9.36501e-05	0.00405841	0	6.20064	3.2534	9.26594	0	4.58917	2.46924	1.92952	7.04239	0	24.0258	13.2809	6.35058	8.18137	0	7.71365	6.11747	2.70523	13.4015	7.73318	9.71138	5.30456	19.9962	15.7895	TPPP3	ENSG00000159713
ENSG00000103355.13	-2.543	3.63187	12.5429	0.000397718	0.0119605	3.22869	4.96051	0	10.0381	0	2.29459	4.93849	0	8.80298	0	6.00645	1.99213	8.73205	14.0252	5.80497	69.4228	18.3524	0	26.803	12.5664	2.98812	14.8528	9.99809	5.74163	PRSS33	ENSG00000103355
ENSG00000124602.9	-2.60763	2.82078	12.1485	0.000491283	0.0137698	0	3.72038	0	2.31649	0	5.73647	0	1.92952	3.52119	3.32854	12.0129	3.98426	2.38147	5.84384	0	9.91755	0	2.70523	4.46717	6.76653	8.21732	4.24365	9.99809	5.74163	UNC5CL	ENSG00000124602
ENSG00000142303.13	-2.61931	2.89118	12.6027	0.000385186	0.0116667	3.22869	2.48025	3.2534	4.63297	0	4.01553	0	0	5.28179	0	6.00645	7.30447	4.76293	8.18137	0	8.8156	6.11747	2.70523	8.93434	5.79988	10.4584	1.06091	2.49952	6.2201	ADAMTS10	ENSG00000142303
ENSG00000117262.18	-2.64652	2.70944	12.4454	0.000419031	0.012335	0	4.96051	3.2534	1.54432	1.9129	8.03106	0	0	5.28179	0	6.00645	3.32021	5.55676	1.75315	0	2.2039	0	2.70523	0	4.83324	9.71138	7.42639	0	5.74163	GPR89A	ENSG00000117262
ENSG00000224373.3	-2.68258	2.86259	11.4106	0.000730276	0.0183574	0	0	0	3.08865	1.9129	32.6979	0	0	2.64089	3.32854	6.00645	3.32021	3.17529	4.09069	17.4149	2.2039	0	0	0	0	5.2292	1.06091	0	3.82775	IGHV4-59	ENSG00000224373
ENSG00000204852.15	-2.68416	3.17693	16.7185	4.33565e-05	0.00228438	0	8.68089	0	8.49378	0	1.14729	7.40773	0	11.4439	0	3.00322	17.2651	2.38147	5.84384	5.80497	7.71365	0	2.70523	4.46717	4.83324	10.4584	13.7919	4.99904	7.65551	TCTN1	ENSG00000204852
ENSG00000087903.12	-2.70346	4.33151	35.9396	2.0353e-09	7.55718e-07	0	39.6841	3.2534	19.304	5.7387	15.4885	2.46924	3.85904	15.8454	0	9.00967	21.9134	34.9282	13.4408	11.6099	19.8351	0	8.1157	4.46717	13.5331	29.1341	20.1573	7.49857	37.7991	RFX2	ENSG00000087903
ENSG00000163803.12	-2.75685	5.25691	37.1444	1.09699e-09	5.01088e-07	6.45739	150.055	6.50681	20.8484	1.9129	68.264	0	5.78855	6.16209	19.9712	48.0516	68.3964	23.8147	25.7129	5.80497	71.6267	24.4699	16.2314	0	57.9988	14.1936	28.6446	12.4976	60.2871	PLB1	ENSG00000163803
ENSG00000279447.1	-2.76824	2.58924	8.76474	0.0030711	0.0485998	0	12.4013	0	2.31649	1.9129	0	0	0	6.16209	0	3.00322	4.6483	0.793822	7.59699	0	4.4078	6.11747	0	0	1.93329	5.97623	1.06091	2.49952	6.69857		ENSG00000279447
ENSG00000279330.1	-2.82685	2.43498	8.71708	0.00315243	0.0495159	0	8.68089	0	2.31649	0	2.29459	2.46924	0	2.64089	0	3.00322	1.32809	0.793822	1.16877	0	1.10195	6.11747	0	0	10.6331	5.2292	4.24365	9.99809	3.34928		ENSG00000279330
ENSG00000178726.6	-2.84066	5.05323	27.918	1.26567e-07	2.51659e-05	3.22869	99.2102	0	48.6462	1.9129	21.7986	9.87698	3.85904	31.6907	3.32854	69.0742	18.5932	27.7838	51.4258	0	42.976	6.11747	13.5262	26.803	18.3663	35.1104	15.9137	17.4967	69.8565	THBD	ENSG00000178726
ENSG00000153823.18	-2.86512	3.74022	20.1467	7.17241e-06	0.000571797	6.45739	13.6414	0	10.8103	0	9.752	0	3.85904	11.4439	0	12.0129	21.2494	19.0517	9.93453	5.80497	5.50975	18.3524	2.70523	35.7374	9.66647	17.1817	11.67	7.49857	11.9617	PID1	ENSG00000153823
ENSG00000224307.1	-2.87001	2.92801	9.89004	0.00166175	0.0317707	0	13.6414	0	3.86081	0	4.58917	0	1.92952	11.4439	0	0	5.31234	6.35058	4.67507	5.80497	7.71365	0	10.8209	13.4015	1.93329	5.2292	2.12183	0	8.61244		ENSG00000224307
ENSG00000100473.15	-2.90305	2.61426	9.81657	0.00172946	0.0325135	0	1.24013	0	7.72162	0	1.14729	2.46924	0	4.40149	0	3.00322	1.32809	7.1444	9.35014	0	5.50975	0	5.41047	0	0.966647	7.47029	2.12183	9.99809	1.91388	COCH	ENSG00000100473
ENSG00000103154.9	-2.90733	3.29173	15.949	6.50732e-05	0.00303813	0	17.3618	0	6.94946	0	1.72094	2.46924	1.92952	9.68328	0	0	7.30447	19.0517	14.0252	0	8.8156	0	2.70523	4.46717	4.83324	9.71138	4.24365	12.4976	8.61244	NECAB2	ENSG00000103154
ENSG00000178075.19	-2.98773	3.9291	22.154	2.51631e-06	0.000240272	0	17.3618	0	32.4308	0	2.29459	7.40773	1.92952	14.9651	0	12.0129	16.6011	23.0208	19.8691	0	19.8351	0	0	4.46717	14.4997	11.9525	14.8528	17.4967	11.9617	GRAMD1C	ENSG00000178075
ENSG00000118785.13	-3.00565	2.21653	11.3655	0.000748202	0.0185144	0	2.48025	0	4.63297	0	1.14729	0	1.92952	1.7606	0	0	0.664043	0	5.25945	0	1.10195	0	0	0	6.76653	4.48218	6.36548	0	0.956938	SPP1	ENSG00000118785
ENSG00000171101.13	-3.04433	2.8596	11.1898	0.000822496	0.0196898	0	8.68089	0	9.26594	0	0.573647	2.46924	0	9.68328	0	12.0129	3.32021	4.76293	7.01261	5.80497	2.2039	0	0	4.46717	5.79988	4.48218	5.30456	12.4976	5.74163	SIGLEC17P	ENSG00000171101
ENSG00000258476.5	-3.05631	2.54704	11.7759	0.000600019	0.0160458	0	8.68089	0	4.63297	1.9129	3.44188	0	0	1.7606	0	0	5.97639	5.55676	8.18137	0	1.10195	0	0	0	2.89994	5.97623	1.06091	2.49952	2.39235	LINC02207	ENSG00000258476
ENSG00000124102.4	-3.0737	6.08099	13.9724	0.000185519	0.0068911	0	114.092	3.2534	16.2154	1.9129	29.256	123.462	50.1675	39.6134	0	99.1064	31.8741	121.455	97.5921	29.0248	80.4423	24.4699	2.70523	98.2778	68.632	61.2564	203.695	117.478	74.1627	PI3	ENSG00000124102
ENSG00000274173.1	-3.15375	3.42852	19.3124	1.10985e-05	0.000801608	0	27.2828	0	2.31649	3.8258	36.1398	0	0	8.80298	0	9.00967	1.99213	11.1135	4.67507	0	4.4078	0	5.41047	4.46717	6.76653	6.72326	3.18274	7.49857	10.0479		ENSG00000274173
ENSG00000135083.14	-3.21495	5.66525	63.8268	1.35852e-15	3.28005e-12	3.22869	141.374	3.2534	85.71	9.5645	68.8376	4.93849	7.71807	38.7331	3.32854	69.0742	53.7875	80.9699	52.5945	29.0248	41.8741	0	32.4628	13.4015	53.1656	59.0153	42.4365	44.9914	72.2488	CCNJL	ENSG00000135083
ENSG00000158089.14	-3.40779	3.03537	15.1045	0.000101719	0.00431948	3.22869	22.3223	0	2.31649	0	10.3256	0	0	5.28179	0	6.00645	1.99213	7.93822	5.25945	0	5.50975	0	0	8.93434	0.966647	13.4465	2.12183	4.99904	9.56938	GALNT14	ENSG00000158089
ENSG00000182389.19	-3.46574	2.85404	16.6466	4.50316e-05	0.0023346	0	3.72038	0	6.94946	0	1.14729	2.46924	0	2.64089	0	3.00322	9.2966	8.73205	15.7784	5.80497	4.4078	0	0	0	3.86659	2.98812	4.24365	4.99904	5.26316	CACNB4	ENSG00000182389
ENSG00000089169.14	-3.62323	3.33702	19.1597	1.20227e-05	0.000846648	0	11.1611	0	4.63297	1.9129	13.7675	0	0	12.3242	0	6.00645	5.31234	19.8456	1.75315	0	5.50975	0	2.70523	0	14.4997	8.96435	1.06091	12.4976	15.311	RPH3A	ENSG00000089169
ENSG00000162551.13	-3.70236	8.1373	48.4664	3.35991e-12	5.16234e-09	0	1087.59	32.534	339.751	34.4322	847.85	44.4464	17.3657	125.883	9.98562	531.571	239.719	476.293	135.577	104.489	364.745	146.819	227.24	67.0076	181.73	489.304	188.842	214.959	517.704	ALPL	ENSG00000162551
ENSG00000189337.16	-3.73216	3.26346	19.4416	1.03725e-05	0.0007589	0	16.1217	0	9.26594	1.9129	6.31012	0	0	8.80298	0	0	12.6168	12.7012	9.93453	0	3.30585	0	5.41047	4.46717	7.73318	5.97623	4.24365	22.4957	6.69857	KAZN	ENSG00000189337
ENSG00000228340.5	-3.97551	1.95464	8.72056	0.00314642	0.0495137	0	0	0	1.54432	0	2.86823	0	0	1.7606	0	3.00322	0.664043	2.38147	1.16877	0	0	6.11747	0	4.46717	0.966647	4.48218	2.12183	2.49952	0.478469	MIR646HG	ENSG00000228340
ENSG00000166016.5	-3.98221	2.34594	8.90854	0.00283841	0.0463945	0	1.24013	0	3.86081	0	3.44188	0	0	4.40149	0	0	1.32809	3.96911	4.09069	11.6099	6.6117	0	0	0	0.966647	1.49406	2.12183	7.49857	3.34928	ABTB2	ENSG00000166016
ENSG00000226284.1	-4.05842	2.04435	9.30759	0.00228206	0.040051	0	3.72038	0	2.31649	0	1.14729	0	0	0.880298	0	0	0.664043	0.793822	2.92192	5.80497	1.10195	6.11747	0	0	4.83324	1.49406	3.18274	2.49952	1.91388	ARPC3P1	ENSG00000226284
ENSG00000124233.11	-4.06934	1.93068	9.0428	0.00263731	0.0441154	0	1.24013	0	0	0	0	0	0	2.64089	0	3.00322	1.99213	0	3.5063	5.80497	0	0	0	0	0	0.747029	6.36548	2.49952	2.39235	SEMG1	ENSG00000124233
ENSG00000124875.9	-4.06965	2.04886	9.26582	0.0023347	0.0406373	0	3.72038	0	0.772162	0	1.72094	0	0	0.880298	0	3.00322	6.64043	3.96911	2.33754	0	0	0	0	0	1.93329	2.98812	0	0	0.478469	CXCL6	ENSG00000124875
ENSG00000250959.2	-4.07148	1.96954	9.12127	0.00252655	0.043089	0	0	0	2.31649	0	0	0	0	0.880298	0	3.00322	1.32809	0	1.16877	0	4.4078	0	0	4.46717	0.966647	4.48218	4.24365	0	2.39235	GLUD1P3	ENSG00000250959
ENSG00000276557.1	-4.08366	1.98032	9.53088	0.00202043	0.036557	0	0	0	0	0	1.14729	0	0	2.64089	0	3.00322	3.32021	0.793822	2.33754	0	0	0	2.70523	0	1.93329	2.24109	3.18274	2.49952	2.39235	TRBV18	ENSG00000276557
ENSG00000198039.11	-4.09092	2.18704	9.28269	0.00231329	0.0403477	0	6.20064	0	0.772162	0	1.72094	0	0	3.52119	0	6.00645	2.65617	3.17529	1.16877	0	2.2039	6.11747	2.70523	0	0.966647	0.747029	6.36548	2.49952	1.91388	ZNF273	ENSG00000198039
ENSG00000163864.15	-4.11495	1.97843	9.52712	0.00202457	0.036557	0	1.24013	0	0	0	1.14729	0	0	1.7606	0	3.00322	1.99213	2.38147	1.75315	0	0	0	2.70523	0	0.966647	2.24109	5.30456	7.49857	0.956938	NMNAT3	ENSG00000163864
ENSG00000255423.1	-4.23372	2.17534	10.4489	0.00122724	0.0256702	0	2.48025	0	3.08865	0	4.58917	0	0	3.52119	0	0	3.98426	3.96911	0.584384	5.80497	0	0	0	0	0	1.49406	5.30456	0	2.39235	EBLN2	ENSG00000255423
ENSG00000243290.3	-4.25372	2.03369	9.3203	0.00226628	0.03994	0	1.24013	0	1.54432	0	9.17835	0	0	0.880298	0	0	2.65617	0	3.5063	5.80497	0	0	0	0	0	0.747029	2.12183	0	0.478469	IGKV1-12	ENSG00000243290
ENSG00000255163.1	-4.25944	2.17673	10.6723	0.00108751	0.0236855	0	0	0	2.31649	0	1.72094	0	0	4.40149	0	0	3.98426	3.17529	0	5.80497	1.10195	6.11747	5.41047	0	3.86659	3.73515	3.18274	0	1.91388	HSPE1P18	ENSG00000255163
ENSG00000133800.8	-4.28467	2.01273	10.8615	0.000981823	0.0222735	0	3.72038	0	2.31649	0	2.29459	0	0	0	0	3.00322	3.32021	0	1.16877	0	0	0	0	0	0.966647	3.73515	4.24365	0	2.39235	LYVE1	ENSG00000133800
ENSG00000130558.19	-4.31762	2.42694	11.2373	0.000801717	0.0193293	0	4.96051	0	1.54432	0	1.14729	0	0	7.04239	0	0	2.65617	0.793822	6.42822	0	2.2039	12.2349	10.8209	13.4015	0.966647	5.2292	0	2.49952	3.34928	OLFM1	ENSG00000130558
ENSG00000137270.10	-4.37229	2.07709	11.4058	0.000732164	0.0183574	0	0	0	0.772162	0	0	0	0	0.880298	0	0	1.99213	1.58764	3.5063	0	2.2039	0	0	4.46717	0.966647	5.97623	3.18274	2.49952	3.82775	GCM1	ENSG00000137270
ENSG00000106714.17	-4.5048	4.43363	27.1552	1.87763e-07	3.23814e-05	0	59.5261	0	30.1143	0	9.17835	2.46924	0	21.1272	0	45.0484	22.5775	37.3097	4.09069	11.6099	18.7331	0	0	8.93434	13.5331	21.6638	10.6091	7.49857	54.5455	CNTNAP3	ENSG00000106714
ENSG00000272505.1	-4.5746	2.33503	13.3613	0.000256869	0.00861329	0	2.48025	0	4.63297	0	2.29459	0	0	1.7606	0	0	2.65617	1.58764	2.92192	0	6.6117	0	0	0	2.89994	6.72326	2.12183	2.49952	3.82775		ENSG00000272505
ENSG00000254789.2	-4.59888	2.631	10.8176	0.0010054	0.0225705	0	7.44076	0	5.40513	0	6.31012	0	0	0.880298	0	12.0129	0.664043	3.96911	0	0	6.6117	0	0	0	5.79988	8.96435	0	2.49952	8.61244		ENSG00000254789
ENSG00000243238.1	-4.80233	2.40724	14.5795	0.00013437	0.00538148	0	0	0	2.31649	0	4.58917	0	0	2.64089	0	3.00322	13.2809	0	4.09069	5.80497	0	0	0	4.46717	1.93329	3.73515	0	0	4.78469	IGKV2-30	ENSG00000243238
ENSG00000258819.1	-4.86894	2.49556	16.2469	5.56012e-05	0.00270048	0	11.1611	0	3.08865	0	0	0	0	1.7606	0	6.00645	4.6483	4.76293	8.18137	0	1.10195	0	0	0	3.86659	5.97623	2.12183	0	3.34928	LINC02289	ENSG00000258819
ENSG00000164683.16	-4.89419	2.53939	16.2468	5.56042e-05	0.00270048	0	8.68089	0	3.86081	0	2.29459	0	0	1.7606	0	0	2.65617	2.38147	2.92192	0	8.8156	6.11747	0	0	4.83324	9.71138	2.12183	2.49952	4.30622	HEY1	ENSG00000164683
ENSG00000171916.16	-5.10392	2.78778	17.8977	2.331e-05	0.00142909	0	1.24013	0	2.31649	0	14.9148	0	0	6.16209	0	9.00967	2.65617	0	5.25945	0	5.50975	6.11747	5.41047	4.46717	0.966647	3.73515	4.24365	14.9971	7.17704	LGALS9C	ENSG00000171916
