# Supplementary material for: Malaria systems immunology: Plasmodium vivax induces tolerance during primary infection through dysregulation of neutrophils and dendritic cells
Source: J Infect. 2018 Nov;77(5):440–7. doi: 10.1016/j.jinf.2018.09.005 (PMC6203889; doi:10.1016/j.jinf.2018.09.005)
Supplement: Supplementary file 4 [file mmc4.xlsx]

## Sheet: Table S3 Sdx_vs_Spre_EdgeR.DE_r
Table S3 Differentially expressed genes during P. vivax infection in Malaria-exposed
Genes	logFC	logCPM	LR	PValue	FDR	302N-Dx	341S-Pre	317N-Dx	324S-Pre	314N-Dx	302N-Pre	319N-Dx	306N-Dx	301S-Pre	310N-Dx	302S-Dx	317N-Pre	375S-Pre	319N-Pre	324S-Dx	327S-Pre	327S-Dx	341S-Dx	301S-Dx	310N-Pre	314N-Pre	306N-Pre	375S-Dx	302S-Pre	hgnc_symbol	ensembl_gene_id
ENSG00000169245.5	5.21004	5.45863	35.7311	2.26514e-09	4.78539e-06	100.09	0	71.5749	4.63297	338.583	3.44188	133.339	123.489	0	79.885	9.00967	1.32809	1.58764	1.16877	278.639	1.10195	61.1747	18.9366	22.3359	0.966647	0.747029	56.2284	4.99904	0	CXCL10	ENSG00000169245
ENSG00000168078.9	4.69922	1.69823	20.3432	6.47221e-06	0.0016299	3.22869	0	0	0	0	1.72094	2.46924	1.92952	0	6.65708	6.00645	0	0	0	5.80497	0	0	10.8209	0	0	0	0	0	0	PBK	ENSG00000168078
ENSG00000226004.1	4.57411	2.25171	17.9829	2.22903e-05	0.00388379	16.1435	0	6.50681	0	26.7806	1.72094	2.46924	5.78855	0	13.3142	0	0	0	0	11.6099	0	6.11747	8.1157	0	0	0	3.18274	0	0		ENSG00000226004
ENSG00000185338.4	4.40759	4.0837	51.8064	6.12525e-13	3.45076e-09	58.1165	1.24013	26.0272	0.772162	101.384	3.44188	22.2232	88.7578	0	16.6427	0	0.664043	1.58764	3.5063	98.6845	2.2039	67.2921	24.3471	13.4015	1.93329	1.49406	12.731	2.49952	0.478469	SOCS1	ENSG00000185338
ENSG00000152766.5	4.28813	6.83702	21.5078	3.524e-06	0.00117723	280.896	3.72038	283.046	6.1773	592.999	44.7445	98.7698	299.075	0.880298	279.597	12.0129	3.98426	2.38147	4.67507	673.376	3.30585	269.168	137.967	17.8687	7.73318	2.98812	140.041	2.49952	4.30622	ANKRD22	ENSG00000152766
ENSG00000279232.2	4.14099	1.43128	13.4005	0.000251562	0.019599	0	0	0	0	0	0.573647	0	0	0	0	3.00322	0	0	0	0	0	6.11747	2.70523	4.46717	0	0	0	0	0		ENSG00000279232
ENSG00000159189.11	4.12171	1.99219	14.3525	0.000151578	0.0140339	6.45739	0	6.50681	0	11.4774	2.29459	2.46924	1.92952	0	16.6427	0	0	0	0.584384	5.80497	0	0	13.5262	0	0	0	0	0	0	C1QC	ENSG00000159189
ENSG00000100336.17	4.03554	4.29409	18.8337	1.42623e-05	0.00283585	54.8878	0	26.0272	1.54432	246.764	2.86823	27.1617	19.2952	0.880298	53.2566	0	1.32809	0.793822	2.92192	81.2696	1.10195	24.4699	43.2837	0	0.966647	0	5.30456	0	0	APOL4	ENSG00000100336
ENSG00000168062.9	3.91699	5.88935	33.491	7.1596e-09	1.10004e-05	154.977	8.68089	94.3487	3.08865	227.635	70.5586	86.4236	152.432	6.16209	73.2279	27.029	5.31234	6.35058	10.5189	226.394	4.4078	146.819	116.325	58.0732	6.76653	4.48218	143.223	14.9971	1.43541	BATF2	ENSG00000168062
ENSG00000250746.1	3.91444	1.40043	10.9011	0.000961089	0.0440384	0	0	0	0	0	0.573647	0	0	0	0	3.00322	0	0	0	5.80497	0	0	0	0	0	0	0	2.49952	0		ENSG00000250746
ENSG00000198785.4	3.79228	2.87142	25.1083	5.41984e-07	0.000277578	22.6009	0	13.0136	0	80.3418	0.573647	0	13.5066	0	6.65708	3.00322	0	0.793822	0.584384	29.0248	0	0	16.2314	0	0	1.49406	0	2.49952	0.956938	GRIN3A	ENSG00000198785
ENSG00000225492.6	3.67572	4.81034	15.5113	8.20142e-05	0.00969316	80.7174	2.48025	61.8147	0	252.503	5.73647	34.5694	102.264	1.7606	93.1991	0	1.32809	0.793822	0.584384	52.2447	0	24.4699	21.6419	22.3359	2.89994	0	40.3147	0	0.478469	GBP1P1	ENSG00000225492
ENSG00000138755.5	3.5297	2.74393	24.7182	6.6353e-07	0.000320409	6.45739	0	6.50681	2.31649	53.5612	0	2.46924	23.1542	0.880298	19.9712	0	0.664043	0.793822	0.584384	40.6348	0	6.11747	8.1157	8.93434	0	0	1.06091	0	0	CXCL9	ENSG00000138755
ENSG00000173369.15	3.39984	2.99566	34.1022	5.22914e-09	8.83776e-06	38.7443	2.48025	13.0136	2.31649	22.9548	8.03106	0	11.5771	0	19.9712	0	0.664043	0	0.584384	34.8298	0	6.11747	45.989	0	2.89994	2.24109	0	4.99904	1.43541	C1QB	ENSG00000173369
ENSG00000131203.12	3.30261	7.38454	11.7705	0.000601777	0.0335665	426.188	0	367.635	3.86081	1369.64	5.73647	172.847	605.869	22.0075	133.142	24.0258	2.65617	7.1444	5.25945	592.107	22.039	275.286	119.03	62.5404	5.79988	0.747029	67.8984	24.9952	22.488	IDO1	ENSG00000131203
ENSG00000010030.13	3.21129	4.53515	15.1389	9.98852e-05	0.0111063	83.9461	2.48025	52.0545	2.31649	99.4708	15.4885	51.8541	54.0265	1.7606	39.9425	0	2.65617	1.58764	4.67507	110.294	8.8156	48.9397	59.5152	4.46717	0	0.747029	48.802	4.99904	0	ETV7	ENSG00000010030
ENSG00000231528.2	3.18884	2.04651	12.3845	0.000432919	0.0270992	3.22869	0	6.50681	0	13.3903	1.14729	2.46924	9.64759	0	0	3.00322	0	0.793822	0.584384	0	0	6.11747	8.1157	4.46717	0	0	3.18274	2.49952	0.478469	FAM225A	ENSG00000231528
ENSG00000078081.7	3.1504	4.74845	14.6066	0.000132447	0.0131676	29.0583	1.24013	74.8283	2.31649	204.68	6.31012	22.2232	71.3922	5.28179	39.9425	3.00322	3.32021	1.58764	0.584384	290.248	3.30585	30.5873	24.3471	13.4015	1.93329	0.747029	33.9492	7.49857	1.43541	LAMP3	ENSG00000078081
ENSG00000158714.10	3.11767	4.40737	27.7222	1.40049e-07	0.000112712	77.4887	3.72038	42.2942	0.772162	162.596	4.01553	12.3462	73.3217	2.64089	89.8706	0	1.32809	0.793822	2.33754	58.0497	3.30585	24.4699	35.168	13.4015	5.79988	4.48218	14.8528	0	0.478469	SLAMF8	ENSG00000158714
ENSG00000108387.14	3.08013	4.50818	16.1376	5.89017e-05	0.00787106	35.5156	2.48025	58.5613	3.86081	191.29	17.2094	4.93849	44.3789	2.64089	69.8993	0	1.99213	0	1.75315	104.489	4.4078	12.2349	78.4518	8.93434	5.79988	3.73515	13.7919	2.49952	0.956938	2004-09-01	ENSG00000108387
ENSG00000149131.15	3.06273	7.53981	21.6989	3.18967e-06	0.0011231	387.443	33.4834	309.073	10.8103	910.54	306.327	266.678	443.789	18.4863	292.912	42.0451	17.2651	11.1135	23.3754	481.812	27.5487	318.108	348.975	165.285	17.3997	14.9406	249.315	19.9962	11.4833	SERPING1	ENSG00000149131
ENSG00000198959.11	3.01729	3.76647	30.4801	3.37303e-08	4.07197e-05	41.973	2.48025	26.0272	5.40513	40.1709	6.88376	17.2847	50.1675	1.7606	36.6139	21.0226	4.6483	0.793822	2.92192	11.6099	1.10195	18.3524	59.5152	4.46717	0.966647	1.49406	16.9746	4.99904	1.43541	TGM2	ENSG00000198959
ENSG00000166278.14	2.9014	2.34335	14.3435	0.000152302	0.0140339	6.45739	1.24013	13.0136	0.772162	9.5645	2.86823	7.40773	7.71807	0	13.3142	6.00645	0.664043	0	1.16877	11.6099	0	0	13.5262	4.46717	0	0	3.18274	0	1.43541	C2	ENSG00000166278
ENSG00000134321.11	2.69339	8.36619	14.8773	0.000114735	0.0120443	778.115	54.5656	888.179	44.7854	1314.16	793.927	400.018	582.714	37.8528	419.396	27.029	49.8032	29.3714	24.5441	1201.63	19.8351	379.283	481.532	174.22	20.2996	31.3752	416.939	39.9923	11.9617	RSAD2	ENSG00000134321
ENSG00000124785.8	2.68604	2.40003	16.6184	4.57056e-05	0.00643726	9.68608	0	6.50681	1.54432	15.3032	2.29459	7.40773	0	0	6.65708	0	1.99213	2.38147	1.16877	46.4398	1.10195	12.2349	5.41047	0	0.966647	1.49406	0	2.49952	1.43541	NRN1	ENSG00000124785
ENSG00000015568.12	2.63274	2.44862	19.5788	9.6532e-06	0.00207116	3.22869	0	6.50681	3.08865	3.8258	2.29459	4.93849	1.92952	0	6.65708	6.00645	3.98426	0.793822	2.92192	11.6099	4.4078	12.2349	5.41047	4.46717	0	3.73515	1.06091	14.9971	0.956938	RGPD5	ENSG00000015568
ENSG00000234004.4	2.61153	2.56845	21.0574	4.45732e-06	0.00136969	9.68608	1.24013	6.50681	2.31649	3.8258	0	19.754	3.85904	0	0	15.0161	3.32021	1.58764	3.5063	0	3.30585	12.2349	5.41047	13.4015	1.93329	2.24109	2.12183	12.4976	1.43541		ENSG00000234004
ENSG00000117228.9	2.60274	9.5413	17.5582	2.78654e-05	0.00440152	1594.98	130.213	1512.83	83.3935	3557.99	669.446	733.366	1651.67	84.5086	1224.9	168.181	67.7324	96.8463	106.942	2989.56	78.2384	838.093	762.876	482.455	88.9316	56.7742	1059.85	167.468	62.6794	GBP1	ENSG00000117228
ENSG00000154451.14	2.58053	10.3058	19.8925	8.19215e-06	0.00187102	2570.04	285.229	2088.69	149.799	4556.53	721.074	1121.04	3401.74	183.102	2083.67	252.271	154.058	168.29	181.743	4893.59	131.132	1804.65	1587.97	1130.19	182.696	161.358	2499.51	332.436	151.675	GBP5	ENSG00000154451
ENSG00000265531.3	2.53183	4.95647	18.0556	2.14546e-05	0.00377712	61.3452	13.6414	55.3079	2.31649	156.858	47.6127	51.8541	98.4054	6.16209	19.9712	15.0161	5.31234	4.76293	2.33754	63.8547	2.2039	55.0572	32.4628	26.803	2.89994	8.96435	59.4111	24.9952	7.17704	FCGR1CP	ENSG00000265531
ENSG00000125148.6	2.52673	4.59761	25.1197	5.38797e-07	0.000277578	38.7443	0	74.8283	4.63297	89.9063	26.3878	41.9772	40.5199	8.80298	36.6139	21.0226	15.273	4.76293	16.9471	63.8547	13.2234	48.9397	48.6942	17.8687	8.69983	5.2292	19.0964	14.9971	4.78469	MT2A	ENSG00000125148
ENSG00000137959.15	2.50516	7.76297	11.1022	0.000862255	0.0414005	432.645	27.2828	683.215	34.7473	780.463	729.679	291.371	397.481	22.8878	439.367	15.0161	41.1707	15.8764	19.2847	580.497	9.91755	232.464	335.449	80.4091	20.2996	15.6876	181.416	24.9952	16.2679	IFI44L	ENSG00000137959
ENSG00000162772.16	2.48862	4.20937	14.5245	0.000138351	0.0135946	38.7443	7.44076	32.534	3.08865	126.251	6.88376	44.4464	36.6608	3.52119	39.9425	6.00645	1.99213	0.793822	6.42822	110.294	3.30585	36.7048	21.6419	0	2.89994	3.73515	19.0964	4.99904	1.91388	ATF3	ENSG00000162772
ENSG00000128203.6	2.46665	4.18897	20.2331	6.85561e-06	0.00167923	38.7443	0	22.7738	6.1773	86.0805	17.7831	22.2232	30.8723	4.40149	23.2998	24.0258	3.98426	7.1444	9.35014	29.0248	2.2039	24.4699	43.2837	26.803	8.69983	3.73515	24.401	12.4976	7.65551	ASPHD2	ENSG00000128203
ENSG00000136514.2	2.3569	4.90972	16.9455	3.8469e-05	0.00558039	54.8878	9.92102	68.3215	9.26594	139.642	66.543	41.9772	42.4494	2.64089	83.2135	18.0193	5.97639	4.76293	4.67507	110.294	4.4078	30.5873	51.3994	31.2702	14.4997	5.2292	18.0355	4.99904	6.69857	RTP4	ENSG00000136514
ENSG00000162654.8	2.31206	8.65291	25.7284	3.92994e-07	0.000237214	761.972	73.1675	657.188	76.444	1771.35	219.133	466.687	955.111	90.6707	565.852	105.113	96.9502	71.444	109.28	1567.34	74.9326	581.159	405.785	379.71	92.7981	88.1494	595.172	157.47	53.5885	GBP4	ENSG00000162654
ENSG00000134326.11	2.26933	6.4031	14.2011	0.000164272	0.0145359	174.35	40.9242	211.471	20.0762	252.503	189.877	118.524	175.586	7.92268	139.799	18.0193	27.2258	17.4641	18.7003	325.078	5.50975	103.997	108.209	44.6717	9.66647	13.4465	150.65	32.4938	10.0479	CMPK2	ENSG00000134326
ENSG00000137965.10	2.23266	7.91631	15.8524	6.84791e-05	0.00863705	374.529	68.207	592.119	55.5957	707.773	541.523	567.926	403.269	41.374	465.996	51.0548	64.4122	26.1961	53.1789	743.036	33.0585	299.756	302.986	178.687	27.0661	44.0747	292.812	82.4842	36.8421	IFI44	ENSG00000137965
ENSG00000002549.12	2.21617	7.72631	19.9497	7.95072e-06	0.00184075	293.811	32.2433	614.893	50.9627	1000.45	106.698	234.578	553.772	38.7331	223.012	69.0742	81.6773	31.7529	40.9069	847.525	25.3448	165.172	121.736	218.891	38.6659	29.8812	424.365	79.9847	38.756	LAP3	ENSG00000002549
ENSG00000217716.3	2.16613	2.80045	14.1108	0.000172352	0.0151715	0	0	3.2534	2.31649	11.4774	2.86823	19.754	3.85904	3.52119	3.32854	6.00645	5.31234	1.58764	4.09069	0	0	12.2349	13.5262	17.8687	4.83324	5.2292	4.24365	7.49857	3.34928	RPS10P3	ENSG00000217716
ENSG00000111331.12	2.14782	8.29396	13.3999	0.000251641	0.019599	639.282	89.2892	666.948	69.4946	1161.13	791.633	266.678	694.626	65.1421	322.868	45.0484	91.6379	74.6193	45.5819	1131.97	19.8351	330.343	478.826	178.687	39.6325	56.7742	357.528	124.976	37.3206	OAS3	ENSG00000111331
ENSG00000173372.16	2.13216	3.534	12.6082	0.000384068	0.0251594	29.0583	1.24013	9.76021	3.86081	32.5193	9.752	19.754	9.64759	3.52119	43.271	3.00322	4.6483	0.793822	12.8564	11.6099	3.30585	24.4699	51.3994	0	5.79988	2.98812	4.24365	4.99904	2.87081	C1QA	ENSG00000173372
ENSG00000116663.10	2.11517	5.13602	18.2651	1.92193e-05	0.00353071	74.26	6.20064	58.5613	7.72162	122.426	63.6748	41.9772	75.2512	7.04239	59.9137	12.0129	7.96851	14.2888	18.1159	81.2696	7.71365	55.0572	64.9256	35.7374	12.5664	14.9406	54.1066	17.4967	9.09091	FBXO6	ENSG00000116663
ENSG00000138119.16	2.0777	6.39255	19.774	8.7159e-06	0.0019641	193.722	14.8815	182.191	15.4432	438.054	49.9073	49.3849	241.19	25.5286	169.756	51.0548	31.21	14.2888	33.3099	214.784	15.4273	85.6445	121.736	35.7374	21.2662	24.652	93.3603	42.4919	24.4019	MYOF	ENSG00000138119
ENSG00000169397.3	2.07752	3.27433	10.7178	0.00106108	0.0469457	0	0	3.2534	2.31649	1.9129	6.31012	19.754	1.92952	14.0848	29.9569	3.00322	0	0	15.194	5.80497	0	18.3524	5.41047	17.8687	31.8994	1.49406	11.67	7.49857	0.956938	RNASE3	ENSG00000169397
ENSG00000150337.13	2.07263	7.3704	10.9561	0.000932967	0.0432819	280.896	117.812	204.964	23.937	499.267	260.436	143.216	360.82	16.7257	203.041	81.0871	19.2572	57.1552	40.3225	568.887	38.5682	269.168	297.576	147.417	19.3329	24.652	407.391	62.488	50.2393	FCGR1A	ENSG00000150337
ENSG00000231043.3	2.03921	2.46176	12.1554	0.000489448	0.0288958	3.22869	2.48025	3.2534	0.772162	5.7387	2.29459	4.93849	7.71807	0.880298	3.32854	0	3.32021	0.793822	1.16877	11.6099	3.30585	24.4699	10.8209	8.93434	1.93329	2.98812	0	4.99904	3.34928		ENSG00000231043
ENSG00000172159.15	2.02011	4.75446	13.4257	0.000248197	0.0195106	48.4304	11.1611	32.534	8.49378	141.555	24.6668	9.87698	55.956	2.64089	43.271	6.00645	7.96851	8.73205	9.93453	150.929	12.1214	48.9397	48.6942	13.4015	13.5331	5.97623	35.0101	17.4967	5.74163	FRMD3	ENSG00000172159
ENSG00000140105.17	2.00717	9.73146	19.682	9.14571e-06	0.00200743	1578.83	155.016	1418.48	210.8	3531.21	326.405	975.352	1933.38	304.583	1451.24	366.393	160.034	296.096	234.922	3117.27	119.011	746.331	808.865	1098.92	215.562	135.959	929.36	437.416	213.876	WARS	ENSG00000140105
ENSG00000133106.14	1.93823	7.50874	18.1671	2.02345e-05	0.00359983	368.071	50.8452	344.861	54.8235	510.744	367.134	321.002	351.172	44.8952	352.825	84.0903	55.1156	29.3714	67.7885	348.298	30.8546	281.403	286.755	134.015	44.4658	44.0747	270.533	57.489	52.1531	EPSTI1	ENSG00000133106
ENSG00000134809.8	1.93491	4.665	11.6923	0.000627597	0.0342985	45.2017	9.92102	45.5477	2.31649	105.209	21.7986	41.9772	54.0265	7.04239	29.9569	15.0161	3.98426	9.52587	15.194	63.8547	12.1214	61.1747	48.6942	13.4015	9.66647	4.48218	49.8629	9.99809	5.74163	TIMM10	ENSG00000134809
ENSG00000160201.11	1.93144	2.91442	11.3297	0.000762762	0.0380958	6.45739	0	0	4.63297	13.3903	2.86823	0	11.5771	0.880298	6.65708	12.0129	2.65617	3.17529	0	5.80497	3.30585	0	40.5785	0	0.966647	12.6995	8.4873	7.49857	2.87081	U2AF1	ENSG00000160201
ENSG00000239839.6	1.88121	7.03516	11.6388	0.000645885	0.0345446	6.45739	26.0427	13.0136	8.49378	82.2547	22.9459	404.956	235.401	1.7606	822.149	6.00645	0.664043	1.58764	223.819	63.8547	8.8156	12.2349	132.556	4.46717	582.888	19.4228	432.852	4.99904	2.39235	DEFA3	ENSG00000239839
ENSG00000269028.3	1.77824	4.34167	25.3633	4.74876e-07	0.000258899	29.0583	17.3618	19.5204	3.86081	61.2128	3.44188	44.4464	28.9428	10.5636	16.6427	36.0387	9.2966	14.2888	11.1033	34.8298	11.0195	42.8223	32.4628	44.6717	15.4664	14.9406	12.731	22.4957	5.74163	MTRNR2L12	ENSG00000269028
ENSG00000123610.4	1.74447	6.86028	14.0126	0.000181589	0.0157387	200.179	69.4471	289.553	39.3803	522.222	109.567	81.4851	233.472	24.6483	159.77	39.0419	43.8268	21.4332	23.3754	446.983	24.2429	220.229	170.43	98.2778	47.3657	39.5925	91.2385	22.4957	33.9713	TNFAIP6	ENSG00000123610
ENSG00000204010.3	1.74184	3.90133	15.7122	7.37476e-05	0.00903194	12.9148	7.44076	16.267	5.40513	15.3032	4.58917	7.40773	34.7313	8.80298	3.32854	12.0129	7.96851	3.96911	4.67507	34.8298	6.6117	24.4699	73.0413	13.4015	20.2996	9.71138	30.7665	2.49952	6.2201	IFIT1B	ENSG00000204010
ENSG00000145685.13	1.71611	5.5577	11.4701	0.000707253	0.0365313	109.776	14.8815	65.0681	13.8989	241.025	66.543	29.6309	86.8283	21.1272	73.2279	18.0193	11.2887	11.9073	13.4408	185.759	14.3253	73.4096	56.8099	49.1389	7.73318	13.4465	56.2284	22.4957	17.7034	LHFPL2	ENSG00000145685
ENSG00000152229.18	1.7118	7.54011	13.5746	0.000229267	0.0183642	284.125	70.6872	195.204	39.3803	759.421	301.738	207.417	358.89	51.0573	276.269	87.0935	42.4987	44.4541	66.0354	574.692	92.5638	293.638	248.882	187.621	66.6987	58.2683	267.35	54.9895	48.3254	PSTPIP2	ENSG00000152229
ENSG00000213860.4	1.7096	6.94372	36.5253	1.50697e-09	3.63848e-06	71.0313	38.4439	383.902	78.7605	177.9	28.1087	197.54	148.573	48.4164	349.497	132.142	78.3571	53.1861	53.7633	110.294	56.1994	195.759	186.661	276.965	68.632	60.5094	102.909	204.961	59.8086	RPL21P75	ENSG00000213860
ENSG00000089127.12	1.70733	7.48668	11.4314	0.000722114	0.0368715	290.583	45.8847	374.141	44.0132	537.525	466.949	266.678	383.974	83.6283	226.341	132.142	58.4358	56.3614	68.3729	470.202	34.1604	201.876	238.061	142.95	27.0661	51.545	160.198	49.9904	56.4594	OAS1	ENSG00000089127
ENSG00000126709.14	1.68827	7.08926	12.9958	0.000312186	0.0219844	209.865	78.128	344.861	42.4689	344.322	189.877	316.063	318.37	29.0498	179.741	36.0387	29.2179	37.3097	47.9195	388.933	37.4663	183.524	251.587	120.614	24.1662	29.8812	175.051	44.9914	25.8373	IFI6	ENSG00000126709
ENSG00000168899.4	1.6825	5.83857	11.3565	0.000751827	0.0379302	116.233	8.68089	84.5885	12.3546	340.496	29.8296	74.0773	179.445	15.8454	106.513	27.029	12.6168	12.7012	16.3627	116.099	18.7331	61.1747	64.9256	44.6717	25.1328	8.96435	93.3603	9.99809	15.311	VAMP5	ENSG00000168899
ENSG00000068079.7	1.65553	6.41497	14.8333	0.000117443	0.0121773	148.52	35.9637	143.15	22.3927	256.329	117.024	135.808	160.15	26.4089	83.2135	51.0548	21.9134	24.6085	41.4913	232.199	39.6702	85.6445	100.094	116.146	40.5992	26.8931	171.868	59.9885	33.4928	IFI35	ENSG00000068079
ENSG00000131979.18	1.64097	7.61261	14.6188	0.000131593	0.0131602	348.699	52.0853	341.607	64.8616	967.927	107.846	298.779	356.961	55.4588	342.84	96.1032	47.147	38.1035	80.0606	563.082	50.6897	299.756	275.934	98.2778	64.7654	61.2564	197.33	54.9895	78.4689	GCH1	ENSG00000131979
ENSG00000111335.12	1.6277	8.33079	14.5134	0.000139165	0.0135956	671.568	100.45	627.907	114.28	973.666	748.609	424.71	634.811	95.9525	382.782	147.158	118.2	83.3514	99.9296	986.845	66.117	385.4	411.196	192.088	96.6647	96.3668	306.604	97.4814	83.2536	OAS2	ENSG00000111335
ENSG00000132530.16	1.6168	8.45582	13.2826	0.000267881	0.0201455	590.851	114.092	1151.7	124.318	1065.49	711.322	419.772	586.573	117.96	416.067	105.113	247.688	73.0317	94.6702	922.99	63.9131	373.165	454.479	218.891	82.165	82.9202	368.137	159.969	91.3876	XAF1	ENSG00000132530
ENSG00000139832.4	1.61135	4.39444	16.0091	6.30379e-05	0.00807124	51.6591	9.92102	9.76021	6.94946	28.6935	14.9148	32.1002	40.5199	9.68328	33.2854	12.0129	9.96064	4.76293	13.4408	81.2696	13.2234	36.7048	45.989	8.93434	10.6331	15.6876	31.8274	17.4967	12.9187	RAB20	ENSG00000139832
ENSG00000143416.20	1.58214	5.74027	10.9526	0.000934731	0.0432819	25.8296	17.3618	55.3079	12.3546	40.1709	6.88376	12.3462	96.4759	39.6134	63.2423	30.0322	34.5302	117.486	9.35014	98.6845	15.4273	67.2921	211.008	107.212	51.2323	20.1698	118.822	72.4861	26.3158	SELENBP1	ENSG00000143416
ENSG00000230629.2	1.53378	3.85645	17.4251	2.98849e-05	0.00459168	12.9148	2.48025	22.7738	10.8103	19.129	4.01553	37.0387	13.5066	13.2045	3.32854	24.0258	10.6247	8.73205	8.76576	17.4149	9.91755	18.3524	18.9366	26.803	5.79988	14.1936	12.731	27.4947	4.78469	RPS23P8	ENSG00000230629
ENSG00000079385.21	1.52277	6.72201	12.6372	0.000378153	0.0249863	164.663	54.5656	120.376	33.9751	470.573	220.28	118.524	202.599	41.374	146.456	42.0451	26.5617	17.4641	36.2318	290.248	33.0585	103.997	178.545	75.9419	50.2657	41.0866	131.553	27.4947	20.5742	CEACAM1	ENSG00000079385
ENSG00000105967.15	1.51014	6.3252	10.6981	0.00107246	0.0470589	161.435	33.4834	217.978	27.0257	395.97	60.2329	64.2004	198.74	26.4089	106.513	45.0484	34.5302	34.1344	16.3627	243.809	9.91755	79.5271	86.5675	49.1389	37.6992	17.1817	86.9949	32.4938	24.8804	TFEC	ENSG00000105967
ENSG00000173193.13	1.5084	9.31628	15.2421	9.457e-05	0.0106555	791.03	287.709	1180.99	212.345	1932.03	742.299	767.935	1225.24	232.399	585.823	327.351	264.289	243.703	207.456	1909.83	233.613	813.623	711.477	705.813	265.828	252.496	1113.96	342.434	191.388	PARP14	ENSG00000173193
ENSG00000166002.6	1.4968	4.3737	17.1541	3.44665e-05	0.00515504	35.5156	7.44076	39.0408	8.49378	55.4741	13.1939	39.5079	42.4494	8.80298	39.9425	36.0387	10.6247	4.76293	18.7003	34.8298	7.71365	12.2349	18.9366	26.803	15.4664	8.96435	23.3401	7.49857	10.0479	SMCO4	ENSG00000166002
ENSG00000177989.13	1.4831	5.46155	15.4512	8.46618e-05	0.00986806	67.8026	21.0822	58.5613	17.7597	55.4741	49.9073	86.4236	119.63	16.7257	69.8993	18.0193	25.8977	19.8456	17.5315	75.4646	13.2234	55.0572	97.3884	75.9419	10.6331	23.1579	90.1776	24.9952	20.0957	ODF3B	ENSG00000177989
ENSG00000115415.18	1.48156	9.62806	16.1278	5.92096e-05	0.00787106	1307.62	383.199	1571.39	327.397	1570.49	1034.29	1019.8	1638.16	275.533	1417.96	288.31	282.218	344.519	373.421	1695.05	185.128	1192.91	919.78	701.346	329.627	229.338	1458.76	497.405	174.163	STAT1	ENSG00000115415
ENSG00000117226.11	1.44349	6.36408	10.5488	0.00116261	0.0495104	161.435	23.5624	110.616	32.4308	353.886	142.264	59.2619	162.08	31.6907	156.441	30.0322	35.8583	32.5467	28.0504	203.174	17.6312	116.232	91.978	44.6717	46.3991	26.146	101.848	52.49	28.7081	GBP3	ENSG00000117226
ENSG00000156587.15	1.42803	8.19434	15.736	7.28245e-05	0.00898399	455.246	155.016	429.449	115.824	835.937	323.537	479.033	553.772	102.995	332.854	144.155	111.559	100.022	151.355	760.451	120.113	330.343	446.364	352.907	105.365	98.6079	510.299	122.477	84.689	UBE2L6	ENSG00000156587
ENSG00000108309.13	1.40681	4.44439	10.9415	0.000940316	0.0434215	32.2869	17.3618	22.7738	5.40513	22.9548	16.6358	14.8155	34.7313	7.92268	16.6427	3.00322	9.96064	10.3197	7.01261	34.8298	14.3253	42.8223	137.967	17.8687	13.5331	19.4228	33.9492	9.99809	10.0479	RUNDC3A	ENSG00000108309
ENSG00000241506.1	1.38641	3.45223	11.3386	0.00075911	0.0380958	9.68608	4.96051	6.50681	6.1773	9.5645	9.17835	12.3462	11.5771	9.68328	19.9712	30.0322	9.2966	5.55676	7.59699	11.6099	4.4078	6.11747	18.9366	8.93434	5.79988	6.72326	4.24365	12.4976	5.26316	PSMC1P1	ENSG00000241506
ENSG00000244363.3	1.38546	3.50064	11.2528	0.000795019	0.0394036	19.3722	2.48025	19.5204	8.49378	11.4774	7.45741	9.87698	9.64759	8.80298	19.9712	9.00967	6.64043	4.76293	10.5189	17.4149	3.30585	6.11747	16.2314	17.8687	6.76653	8.21732	6.36548	19.9962	5.74163	RPL7P23	ENSG00000244363
ENSG00000008441.16	1.38172	3.98128	12.6739	0.000370804	0.0246731	16.1435	12.4013	13.0136	6.94946	13.3903	4.58917	12.3462	32.8018	7.92268	13.3142	9.00967	17.9292	10.3197	7.01261	23.2199	7.71365	30.5873	67.6309	13.4015	11.5998	3.73515	31.8274	9.99809	5.26316	NFIX	ENSG00000008441
ENSG00000168394.10	1.34504	9.48795	15.0446	0.000104999	0.0113755	1049.33	374.518	884.926	301.143	2042.98	797.369	982.759	1244.54	227.997	788.864	504.542	249.016	328.642	371.668	1625.39	359.236	984.912	900.843	884.5	340.26	242.784	1135.18	454.913	356.459	TAP1	ENSG00000168394
ENSG00000133321.10	1.32197	6.79025	20.3309	6.51414e-06	0.0016299	216.323	38.4439	195.204	42.4689	361.538	34.9925	187.663	270.133	50.177	129.813	81.0871	43.8268	30.9591	76.5543	238.004	65.015	134.584	113.62	102.745	52.199	56.7742	149.589	72.4861	54.5455	RARRES3	ENSG00000133321
ENSG00000132274.15	1.31053	9.52567	12.3908	0.000431459	0.0270992	1026.72	398.081	1109.41	333.574	1798.13	1465.67	775.343	1312.07	338.035	845.449	402.432	280.89	300.859	272.323	2136.23	230.308	899.267	914.369	728.149	301.594	304.041	1088.5	374.928	257.895	TRIM22	ENSG00000132274
ENSG00000282851.1	1.28729	4.64988	10.5554	0.00115852	0.0495104	29.0583	8.68089	55.3079	11.5824	76.516	37.8607	32.1002	40.5199	10.5636	39.9425	15.0161	14.6089	7.93822	12.2721	52.2447	8.8156	6.11747	35.168	22.3359	9.66647	21.6638	31.8274	22.4957	11.4833	BISPR	ENSG00000282851
ENSG00000128284.19	1.26986	7.23345	35.0675	3.18477e-09	5.98064e-06	303.497	71.9274	266.779	49.4184	459.096	91.7835	264.209	301.005	63.3815	302.897	120.129	73.7088	46.0417	87.0732	191.564	92.5638	165.172	154.198	178.687	91.8315	64.2445	122.005	127.476	67.9426	APOL3	ENSG00000128284
ENSG00000234518.2	1.21441	5.3333	12.5123	0.000404288	0.0259805	45.2017	39.6841	45.5477	17.7597	68.8644	24.0932	83.9543	71.3922	28.1695	33.2854	54.058	21.2494	12.7012	22.791	98.6845	22.039	79.5271	40.5785	62.5404	16.433	20.1698	91.2385	17.4967	22.488	PTGES3P1	ENSG00000234518
ENSG00000100911.15	1.20747	7.61471	18.3488	1.83935e-05	0.0034541	332.556	76.8879	390.408	78.7605	405.535	147.427	387.671	341.525	80.9874	339.511	141.152	113.551	71.444	134.993	354.103	93.6657	214.111	200.187	192.088	105.365	79.1851	354.345	114.978	94.2584	PSME2	ENSG00000100911
ENSG00000204103.3	1.18652	5.69562	27.5453	1.53459e-07	0.000117891	90.4035	28.5229	48.8011	41.6967	53.5612	49.3336	101.239	61.7446	17.606	53.2566	63.0677	48.4751	30.1653	60.7759	110.294	23.1409	24.4699	89.2727	40.2045	28.9994	34.3633	71.0812	64.9876	29.6651	MAFB	ENSG00000204103
ENSG00000124256.14	1.17312	6.46523	13.0125	0.000309417	0.0218806	164.663	63.2465	110.616	40.9246	174.074	186.435	133.339	127.348	49.2967	89.8706	48.0516	41.8347	50.8046	43.8288	214.784	38.5682	122.349	108.209	107.212	46.3991	39.5925	117.761	64.9876	28.2297	ZBP1	ENSG00000124256
ENSG00000213934.6	1.12512	5.64483	10.9003	0.000961492	0.0440384	74.26	17.3618	42.2942	5.40513	9.5645	41.3026	12.3462	104.194	18.4863	103.185	60.0645	21.9134	45.2479	0.584384	34.8298	100.277	293.638	37.8733	35.7374	61.8654	2.98812	137.919	37.4928	24.4019	HBG1	ENSG00000213934
ENSG00000025708.13	1.11448	8.04457	24.7261	6.60816e-07	0.000320409	416.502	194.7	338.354	152.888	359.625	391.227	350.633	571.137	93.3116	359.482	219.235	150.074	123.836	149.018	423.763	105.787	342.578	389.554	245.694	137.264	119.525	453.01	197.462	152.632	TYMP	ENSG00000025708
ENSG00000100139.13	1.08082	4.59061	12.3474	0.000441595	0.0272932	16.1435	16.1217	16.267	10.0381	32.5193	15.4885	19.754	42.4494	15.8454	29.9569	12.0129	20.5853	14.2888	25.1285	40.6348	14.3253	42.8223	56.8099	22.3359	18.3663	20.1698	37.132	19.9962	12.9187	MICALL1	ENSG00000100139
ENSG00000090339.8	1.06936	6.43955	13.6832	0.000216387	0.0175825	135.605	85.5688	87.8419	36.2916	197.029	53.9228	111.116	152.432	51.9376	89.8706	111.119	75.7009	48.4232	48.5039	174.149	39.6702	122.349	86.5675	62.5404	45.4324	70.9678	142.162	84.9837	40.6699	ICAM1	ENSG00000090339
ENSG00000167705.11	1.05814	4.44884	11.0885	0.00086866	0.0415898	16.1435	17.3618	26.0272	6.94946	36.3451	14.9148	17.2847	30.8723	14.9651	29.9569	15.0161	17.9292	11.1135	10.5189	11.6099	18.7331	36.7048	45.989	26.803	14.4997	17.1817	43.4974	27.4947	9.09091	RILP	ENSG00000167705
ENSG00000188536.12	1.03776	15.2413	20.6032	5.65006e-06	0.00152857	42631.7	23081.2	53798.3	22131.7	34154.8	10168.5	45550.2	86967.2	15563.7	44782.2	29272.4	27969.5	13705.3	24090.6	39427.3	35813.4	84243.6	71475	34026.5	30922.1	28868.9	89711.9	22935.6	18498.1	HBA2	ENSG00000188536
ENSG00000138496.16	1.02569	8.77995	10.625	0.00111567	0.0482248	587.622	368.318	569.346	217.75	1013.84	691.818	533.357	683.049	241.202	512.595	309.332	193.9	234.178	202.197	905.575	190.637	562.807	616.793	513.725	179.796	218.133	653.522	272.448	217.225	PARP9	ENSG00000138496
ENSG00000133313.14	1.00684	6.90061	21.0763	4.41346e-06	0.00136969	180.807	81.8484	191.951	67.1781	208.506	92.3571	130.87	200.67	60.7406	166.427	129.139	79.0211	67.4749	95.2546	296.053	72.7287	97.8794	116.325	147.417	92.7981	79.1851	132.614	112.478	72.2488	CNDP2	ENSG00000133313
ENSG00000206172.8	0.984735	12.8479	13.9758	0.000185182	0.0159682	5340.26	4303.24	11523.6	3947.29	6304.92	1531.06	7600.33	21188	3831.94	9905.73	2874.09	3777.08	3861.95	3412.22	8777.11	5870.09	22224.8	11551.3	9684.83	4013.52	4456.78	14375.4	3966.74	2878.95	HBA1	ENSG00000206172
ENSG00000196205.8	0.972127	9.90429	39.7594	2.87258e-10	9.7099e-07	1330.22	515.893	1291.6	720.427	1134.35	397.537	1469.2	1300.5	644.378	1314.77	1435.54	776.266	664.429	848.525	888.16	609.378	1119.5	1068.57	1411.63	651.52	666.35	660.949	1562.2	630.144	EEF1A1P5	ENSG00000196205
ENSG00000238103.4	0.958104	4.67215	11.9039	0.000560153	0.031769	32.2869	13.6414	39.0408	24.7092	32.5193	10.3256	51.8541	40.5199	22.0075	33.2854	33.0355	13.9449	14.2888	20.4534	23.2199	16.5292	48.9397	18.9366	40.2045	17.3997	21.6638	18.0355	34.9933	13.3971	RPL9P7	ENSG00000238103
ENSG00000129667.12	0.940392	6.70408	15.2925	9.20804e-05	0.0104446	116.233	66.9669	113.869	56.3678	195.116	127.35	111.116	194.881	61.6209	63.2423	108.116	73.0447	53.9799	71.2948	185.759	81.5443	103.997	181.251	120.614	51.2323	71.7148	194.147	67.4871	64.5933	RHBDF2	ENSG00000129667
ENSG00000165178.9	0.910534	7.65734	22.3419	2.28177e-06	0.00087646	193.722	156.256	172.43	142.85	401.709	135.381	274.086	457.296	68.6633	213.027	264.284	102.263	157.177	168.887	301.858	149.865	263.051	243.471	192.088	126.631	104.584	274.776	222.457	128.23	NCF1C	ENSG00000165178
ENSG00000143774.16	0.864019	8.10121	11.3584	0.000751086	0.0379302	258.296	298.871	367.635	127.407	417.012	137.675	197.54	378.186	114.439	382.782	132.142	201.869	155.589	186.418	232.199	201.657	587.277	1022.58	151.884	188.496	184.516	457.253	194.963	119.139	GUK1	ENSG00000143774
ENSG00000214485.6	0.854653	6.41364	14.8985	0.000113454	0.0119843	109.776	50.8452	123.629	69.4946	93.7321	34.9925	111.116	111.912	59.8603	106.513	147.158	57.1077	53.9799	82.3981	69.6596	71.6267	85.6445	81.157	120.614	65.732	62.7505	70.0203	174.967	72.2488	RPL7P1	ENSG00000214485
ENSG00000227063.5	0.828164	6.09218	16.3569	5.2464e-05	0.00720889	41.973	40.9242	74.8283	50.9627	65.0386	30.4033	116.054	77.1807	37.8528	76.5564	66.0709	62.42	53.1861	78.3074	81.2696	58.4033	67.2921	73.0413	116.146	51.2323	64.2445	84.873	122.477	55.9809	RPL41P1	ENSG00000227063
ENSG00000158473.6	0.825109	5.34348	13.0644	0.00030096	0.0214622	45.2017	27.2828	48.8011	25.4813	36.3451	32.6979	27.1617	44.3789	21.1272	49.9281	72.0774	40.5066	29.3714	34.4786	46.4398	33.0585	42.8223	59.5152	22.3359	51.2323	48.5569	32.8883	49.9904	32.5359	CD1D	ENSG00000158473
ENSG00000105402.7	0.824832	6.19707	11.0124	0.00090504	0.0424447	93.6321	40.9242	120.376	40.9246	112.861	78.016	96.3005	121.56	45.7755	93.1991	33.0355	52.4594	54.7737	64.2822	127.709	52.8936	122.349	89.2727	67.0076	47.3657	39.5925	113.518	72.4861	34.4498	NAPA	ENSG00000105402
ENSG00000234975.6	0.812173	5.93018	11.7139	0.000620364	0.0340638	74.26	89.2892	55.3079	33.203	34.4322	30.4033	69.1388	71.3922	41.374	73.2279	102.11	63.0841	54.7737	51.4258	46.4398	58.4033	67.2921	110.915	93.8106	35.766	41.8336	48.802	104.98	35.4067	FTH1P2	ENSG00000234975
ENSG00000178719.16	0.807244	7.5421	10.6622	0.00109348	0.0475089	261.524	212.062	191.951	114.28	275.458	348.204	128.401	279.78	70.4239	133.142	213.229	109.567	150.032	123.305	301.858	142.152	165.172	362.501	218.891	139.197	137.453	183.538	132.475	108.134	GRINA	ENSG00000178719
ENSG00000213553.4	0.803526	5.51433	14.4678	0.00014258	0.0136144	45.2017	23.5624	58.5613	27.0257	47.8225	24.6668	64.2004	54.0265	43.1346	43.271	54.058	32.5381	37.3097	57.2696	29.0248	40.7721	55.0572	48.6942	89.3434	45.4324	42.5807	37.132	67.4871	29.1866	RPLP0P6	ENSG00000213553
ENSG00000119655.10	0.781639	6.6059	17.5581	2.78659e-05	0.00440152	109.776	74.4076	87.8419	48.6462	183.638	61.3802	170.378	165.939	63.3815	96.5277	99.1064	57.7717	70.6502	104.605	145.124	68.3209	61.1747	110.915	107.212	73.4652	80.6792	131.553	127.476	55.0239	NPC2	ENSG00000119655
ENSG00000133574.9	0.692211	8.7511	14.4952	0.000140519	0.0136021	503.676	322.433	510.784	319.675	772.811	437.119	518.541	528.688	367.965	462.667	369.397	258.313	288.158	322.58	847.525	299.73	464.927	562.689	553.929	355.726	284.618	410.573	379.927	295.215	GIMAP4	ENSG00000133574
ENSG00000126003.6	0.687094	6.05241	12.615	0.000382654	0.0251594	58.1165	65.7267	100.856	46.3297	68.8644	56.2174	76.5466	67.5331	54.5785	36.6139	108.116	49.1392	51.5985	52.5945	92.8795	52.8936	85.6445	116.325	89.3434	60.8988	47.8099	45.6193	62.488	67.4641	PLAGL2	ENSG00000126003
ENSG00000034510.5	0.68549	9.67462	14.6188	0.000131594	0.0131602	1168.79	381.959	985.781	468.702	1635.53	554.143	1397.59	1074.74	522.017	1274.83	918.987	516.625	408.025	919.236	905.575	733.899	709.626	752.055	1014.05	578.055	593.888	980.284	604.884	574.163	TMSB10	ENSG00000034510
ENSG00000134905.16	0.642026	6.23681	10.635	0.00110966	0.0480879	54.8878	59.5261	55.3079	64.8616	76.516	81.4579	66.6696	113.842	42.2543	83.2135	90.0967	61.756	42.0726	53.1789	75.4646	76.0345	103.997	124.441	111.679	71.5319	85.9084	105.03	39.9923	60.2871	CARS2	ENSG00000134905
ENSG00000235174.1	0.637103	6.67716	10.5381	0.0011694	0.0495104	142.063	48.365	117.123	73.3554	110.948	49.9073	165.439	108.053	82.748	129.813	102.11	83.6694	91.2896	100.514	104.489	82.6462	128.467	94.6832	160.818	84.0983	94.1257	112.457	134.974	86.6029	RPL39P3	ENSG00000235174
ENSG00000170542.5	0.576458	6.71298	13.4621	0.000243426	0.0193152	138.834	94.2497	123.629	67.1781	124.338	78.016	167.909	158.22	103.875	163.098	96.1032	67.0683	61.1243	87.6576	156.734	62.8111	134.584	110.915	129.548	99.5647	70.9678	105.03	92.4823	78.9474	SERPINB9	ENSG00000170542
ENSG00000102034.16	0.563167	7.31794	10.546	0.00116437	0.0495104	174.35	148.815	156.163	119.685	221.896	223.149	133.339	200.67	125.883	146.456	132.142	113.551	124.63	109.864	272.834	124.52	183.524	229.945	165.285	156.597	126.248	163.381	174.967	120.574	ELF4	ENSG00000102034
ENSG00000019582.14	0.53701	11.061	17.4735	2.91334e-05	0.00451728	2980.09	1348.02	2056.15	1450.89	2790.92	1225.88	3800.17	3361.22	1649.68	2423.18	1723.85	1614.95	1559.07	2959.9	2316.18	1791.77	2141.11	2042.45	3082.35	1534.07	1861.6	2109.09	2129.59	1366.51	CD74	ENSG00000019582
ENSG00000023902.13	0.529717	7.52784	11.6878	0.000629107	0.0342985	203.408	188.499	217.978	147.483	218.071	106.125	239.517	306.793	95.9525	213.027	156.168	146.089	151.62	178.821	278.639	156.477	269.168	216.419	214.424	157.564	127.742	211.122	154.97	131.579	PLEKHO1	ENSG00000023902
ENSG00000167004.12	0.509289	7.95685	15.9755	6.4168e-05	0.00815416	329.327	161.217	335.101	197.673	434.228	239.784	328.41	302.934	180.461	276.269	255.274	179.292	157.971	233.754	307.663	221.492	263.051	273.229	263.563	174.963	209.168	237.644	227.456	203.828	PDIA3	ENSG00000167004
ENSG00000164111.14	0.462998	7.76795	10.9126	0.000955144	0.0439861	309.955	176.098	325.34	145.939	275.458	240.932	264.209	270.133	101.234	266.283	201.216	213.822	190.517	227.91	261.224	166.394	256.934	281.344	160.818	180.763	174.058	217.487	172.467	167.464	ANXA5	ENSG00000164111
ENSG00000162434.11	-0.37001	8.84294	11.1816	0.000826131	0.0403222	339.013	628.744	322.087	555.957	382.58	436.545	362.979	374.326	560.75	306.226	411.442	559.124	626.326	538.802	348.298	424.251	391.518	411.196	393.111	495.89	523.667	430.731	569.891	476.555	JAK1	ENSG00000162434
ENSG00000110367.11	-0.370974	7.85109	11.8305	0.000582689	0.0327177	200.179	267.867	188.697	263.307	212.332	274.777	217.294	192.952	269.371	189.727	201.216	242.376	325.467	229.078	214.784	209.37	183.524	173.135	187.621	230.062	234.567	198.391	269.948	247.369	DDX6	ENSG00000110367
ENSG00000100201.20	-0.374534	9.85461	10.7863	0.00102256	0.0460362	645.739	1160.76	644.174	973.696	759.421	872.517	930.905	781.455	1154.95	685.679	967.038	1020.63	1079.6	884.173	795.281	1163.66	819.74	746.645	786.222	1022.71	1139.22	958.004	997.309	1090.91	DDX17	ENSG00000100201
ENSG00000160593.18	-0.395934	9.66435	14.838	0.000117153	0.0121773	678.026	1537.76	582.359	769.073	518.396	851.866	671.634	727.428	639.977	532.566	924.993	902.434	1016.09	828.656	528.252	1191.21	776.918	1011.76	643.273	682.453	744.041	908.141	692.368	973.685	JAML	ENSG00000160593
ENSG00000122545.18	-0.403786	7.64362	11.2246	0.00080722	0.0398913	158.206	199.66	195.204	250.953	162.596	178.978	155.562	164.009	287.858	193.055	180.193	238.391	243.703	214.469	185.759	181.822	152.937	143.377	147.417	218.462	196.469	214.304	209.96	204.785	2007-09-01	ENSG00000122545
ENSG00000111540.15	-0.409612	7.48274	11.5327	0.000683842	0.0361175	129.148	233.144	143.15	203.851	160.684	145.133	187.663	146.643	183.982	153.113	153.164	190.58	195.28	216.806	145.124	209.37	159.054	140.672	165.285	223.296	180.034	182.477	147.472	183.254	RAB5B	ENSG00000111540
ENSG00000177156.10	-0.41136	8.75928	12.144	0.00049246	0.0288958	235.695	722.994	253.765	457.892	323.28	423.925	362.979	405.199	306.344	319.54	474.51	445.573	559.645	527.699	325.078	581.83	354.813	424.722	317.169	478.49	433.277	555.918	424.919	523.445	TALDO1	ENSG00000177156
ENSG00000172795.15	-0.411616	7.63074	11.669	0.000635499	0.0344387	180.807	300.111	211.471	210.8	263.98	187.583	160.501	187.163	197.187	149.784	195.21	162.026	226.239	163.043	197.369	187.331	171.289	211.008	151.884	161.43	216.638	173.99	137.474	262.68	DCP2	ENSG00000172795
ENSG00000133639.4	-0.412279	9.00568	16.1924	5.72244e-05	0.00773719	351.928	641.146	348.114	606.919	510.744	417.041	525.949	295.216	563.391	399.425	525.564	549.163	542.181	766.712	336.688	714.063	471.045	446.364	464.586	509.423	754.499	445.583	442.415	555.024	BTG1	ENSG00000133639
ENSG00000183726.10	-0.421671	7.52812	12.7787	0.000350595	0.0237578	148.52	231.904	130.136	209.256	189.377	193.893	172.847	144.714	191.025	119.827	168.181	154.722	251.642	223.235	174.149	211.574	110.114	170.43	178.687	164.33	197.216	167.624	177.466	221.531	TMEM50A	ENSG00000183726
ENSG00000162511.7	-0.422869	10.4028	23.6004	1.18562e-06	0.000513797	1184.93	1891.19	1239.55	1535.06	1390.68	1693.98	1066.71	1219.46	1465.7	1191.62	1039.12	1612.96	1843.26	1482	1195.82	1247.41	1046.09	1414.84	1067.65	1297.24	1526.18	1308.11	1117.29	1269.38	LAPTM5	ENSG00000162511
ENSG00000166783.21	-0.431009	7.83824	15.7668	7.16507e-05	0.00897013	151.749	321.193	208.218	243.231	187.464	207.087	167.909	210.317	250.885	199.712	174.187	232.415	338.962	215.638	220.589	181.822	159.054	259.702	174.22	249.395	231.579	301.299	217.458	261.244	MARF1	ENSG00000166783
ENSG00000147162.13	-0.43803	8.93251	11.1777	0.000827868	0.0403222	429.416	559.297	341.607	542.83	424.664	466.949	491.38	414.846	656.702	339.511	456.49	525.258	610.449	406.147	383.128	564.198	379.283	365.207	460.119	551.956	565.501	515.604	554.894	580.383	OGT	ENSG00000147162
ENSG00000260032.1	-0.450998	7.90984	14.7226	0.000124543	0.012757	209.865	321.193	237.498	247.864	214.245	213.97	180.255	216.106	280.815	276.269	174.187	275.578	253.229	260.635	156.734	250.143	232.464	194.777	205.49	298.694	295.077	235.523	197.462	227.273	NORAD	ENSG00000260032
ENSG00000169714.16	-0.459423	8.58736	24.2241	8.57539e-07	0.00039171	306.726	524.574	328.594	430.866	365.364	484.732	365.448	347.313	341.556	272.94	294.316	458.19	454.066	430.691	354.103	403.314	305.873	321.923	268.03	360.559	507.233	410.573	334.936	411.005	CNBP	ENSG00000169714
ENSG00000266412.5	-0.45947	9.84867	14.4709	0.000142342	0.0136144	568.25	1587.36	644.174	983.734	746.031	611.508	651.881	941.605	862.692	679.022	618.664	1330.08	1108.18	1091.04	725.621	1003.88	697.391	954.948	821.96	1117.44	1190.02	1296.44	822.343	900.479	NCOA4	ENSG00000266412
ENSG00000137845.14	-0.468122	7.73865	13.9083	0.000191945	0.0163018	180.807	328.634	178.937	237.826	145.38	277.645	172.847	183.304	198.067	129.813	198.213	232.415	301.653	213.884	156.734	195.045	122.349	208.303	134.015	229.095	230.832	205.817	259.95	245.933	ADAM10	ENSG00000137845
ENSG00000101109.11	-0.472657	8.2977	12.5175	0.000403166	0.0259805	280.896	417.923	279.793	387.625	374.928	395.243	249.394	304.864	316.907	219.684	285.306	314.756	435.809	314.983	238.004	297.526	232.464	275.934	245.694	330.593	320.476	280.081	284.945	326.794	STK4	ENSG00000101109
ENSG00000109787.12	-0.472943	7.56685	12.1471	0.000491646	0.0288958	106.547	246.785	149.657	266.396	128.164	220.854	108.647	158.22	235.92	136.47	183.197	255.656	274.663	182.328	162.539	150.967	110.114	178.545	165.285	194.296	210.662	169.746	187.464	210.526	KLF3	ENSG00000109787
ENSG00000172322.13	-0.475857	7.77617	13.7181	0.000212395	0.0174917	71.0313	360.877	81.3351	297.282	254.416	73.4268	200.009	73.3217	265.85	412.739	156.168	80.3492	296.89	185.834	150.929	254.55	201.876	265.113	232.293	435.958	202.445	78.5076	257.451	279.426	CLEC12A	ENSG00000172322
ENSG00000152518.7	-0.479242	8.59901	11.472	0.000706525	0.0365313	196.95	409.242	357.874	433.955	273.545	277.071	429.649	254.696	426.064	306.226	402.432	528.578	502.49	574.449	208.979	408.823	305.873	275.934	281.432	520.056	471.375	250.375	499.904	535.885	ZFP36L2	ENSG00000152518
ENSG00000115524.15	-0.479318	9.63016	14.4125	0.000146822	0.0139406	568.25	1147.12	540.065	955.937	778.55	721.648	637.065	686.908	1014.1	515.924	690.742	1023.95	1041.49	725.22	737.231	804.423	685.156	570.804	750.485	811.017	900.917	815.842	809.845	939.713	SF3B1	ENSG00000115524
ENSG00000104763.18	-0.481835	8.27418	12.2784	0.00045823	0.0277582	209.865	529.534	250.512	349.789	365.364	262.73	217.294	258.555	314.266	266.283	240.258	411.042	408.025	300.958	284.443	294.221	226.346	248.882	205.49	324.794	415.348	271.594	344.934	285.646	ASAH1	ENSG00000104763
ENSG00000100796.17	-0.485163	7.05534	10.5452	0.00116488	0.0495104	122.69	148.815	113.869	161.382	114.774	134.233	172.847	123.489	140.848	103.185	111.119	144.761	132.568	150.187	92.8795	115.705	79.5271	86.5675	125.081	119.864	145.671	144.284	117.478	166.029	PPP4R3A	ENSG00000100796
ENSG00000055609.17	-0.487497	7.32734	12.0855	0.000508147	0.0296145	142.063	174.858	162.67	191.496	174.074	191.024	118.524	150.502	171.658	123.156	111.119	158.706	207.981	138.499	174.149	156.477	152.937	108.209	120.614	158.53	163.599	148.528	147.472	203.349	KMT2C	ENSG00000055609
ENSG00000111348.8	-0.493503	10.2172	11.1162	0.000855789	0.0412182	900.806	1804.39	754.79	1240.09	977.492	1135.25	1113.63	769.878	1206.01	965.277	1591.71	1185.32	1452.7	1595.95	737.231	1554.85	856.445	879.201	1241.87	1225.71	1393.21	1218.99	1062.3	1538.28	ARHGDIB	ENSG00000111348
ENSG00000142347.16	-0.494427	9.72347	10.8671	0.00097887	0.0446498	532.735	1346.78	517.291	1016.17	700.121	915.54	595.088	806.538	665.505	539.223	753.809	1034.58	1399.51	856.707	650.157	1007.18	568.924	873.791	826.427	791.684	844.89	1016.35	832.341	1019.62	MYO1F	ENSG00000142347
ENSG00000123329.17	-0.498138	8.85778	10.6666	0.00109086	0.0475089	258.296	818.484	240.752	515.804	361.538	404.995	412.364	399.41	328.351	242.983	648.697	583.03	645.378	550.49	330.883	416.537	232.464	416.606	348.439	436.925	519.932	621.695	462.412	739.713	ARHGAP9	ENSG00000123329
ENSG00000078304.19	-0.50227	7.85551	20.783	5.14367e-06	0.00144888	219.551	286.469	204.964	270.257	216.158	240.932	227.17	164.009	286.977	219.684	171.184	268.273	211.951	250.701	220.589	232.511	171.289	192.072	192.088	273.561	263.701	254.619	147.472	247.847	PPP2R5C	ENSG00000078304
ENSG00000173575.20	-0.503207	7.68476	16.4807	4.9148e-05	0.00683639	171.121	267.867	152.91	237.054	198.942	216.839	140.747	181.375	268.491	143.127	165.177	262.961	241.322	211.547	150.929	207.167	171.289	170.43	160.818	204.929	229.338	209	199.962	229.187	CHD2	ENSG00000173575
ENSG00000167978.16	-0.512579	9.4913	11.9736	0.000539592	0.030901	674.797	952.418	484.757	785.289	644.647	695.834	538.295	750.582	872.375	485.967	711.764	987.432	970.845	666.782	481.812	862.827	519.985	565.394	607.535	742.385	780.645	698.081	819.843	806.22	SRRM2	ENSG00000167978
ENSG00000135932.10	-0.513026	7.92401	11.4194	0.000726823	0.0370001	196.95	396.841	208.218	284.928	231.461	370.002	118.524	164.009	264.089	216.355	219.235	265.617	371.509	188.172	232.199	202.759	195.759	194.777	187.621	247.462	243.532	206.878	219.958	267.464	CAB39	ENSG00000135932
ENSG00000081320.10	-0.515733	8.42866	10.8429	0.00099177	0.0449381	309.955	381.959	315.58	443.221	376.841	485.305	244.455	318.37	351.239	356.154	240.258	426.98	439.778	360.565	348.298	298.628	189.641	227.24	339.505	269.695	355.586	425.426	267.449	358.852	STK17B	ENSG00000081320
ENSG00000138081.20	-0.520288	6.7918	10.7627	0.00103569	0.04643	77.4887	155.016	113.869	149.027	110.948	112.435	103.708	81.0398	145.249	56.5852	78.0838	111.559	107.96	99.9296	104.489	126.724	110.114	97.3884	75.9419	101.498	124.754	95.4822	92.4823	117.703	FBXO11	ENSG00000138081
ENSG00000123505.15	-0.52444	7.29053	10.7322	0.00105285	0.046704	142.063	276.548	94.3487	165.243	131.99	115.877	130.87	129.278	147.89	146.456	147.158	129.488	254.817	147.265	121.904	186.23	128.467	143.377	138.482	156.597	118.031	184.599	144.972	166.986	AMD1	ENSG00000123505
ENSG00000135870.11	-0.529961	7.24274	12.448	0.000418445	0.0266873	122.69	217.022	104.109	152.888	131.99	139.396	123.462	109.983	163.735	109.842	162.174	183.276	182.579	129.149	139.319	164.191	85.6445	119.03	142.95	174.963	149.406	158.076	117.478	219.139	RC3H1	ENSG00000135870
ENSG00000143418.19	-0.54391	6.84987	11.017	0.000902777	0.0424447	74.26	128.973	84.5885	125.09	114.774	111.861	79.0158	98.4054	134.686	116.499	99.1064	110.895	147.651	120.383	87.0745	128.928	42.8223	124.441	84.8763	141.131	132.224	93.3603	102.48	143.062	CERS2	ENSG00000143418
ENSG00000117676.13	-0.544631	8.06309	15.3198	9.07615e-05	0.0104067	138.834	431.564	195.204	270.257	197.029	312.064	212.355	262.414	309.865	146.456	264.284	272.922	359.602	305.048	191.564	339.401	183.524	267.818	245.694	247.462	277.895	279.02	227.456	316.747	RPS6KA1	ENSG00000117676
ENSG00000106948.16	-0.547094	8.35913	20.5871	5.6979e-06	0.00152857	287.354	435.285	305.82	374.499	212.332	437.119	274.086	310.652	318.668	252.969	285.306	416.355	473.118	389.2	162.539	328.381	214.111	327.333	218.891	288.061	345.875	341.614	344.934	358.852	AKNA	ENSG00000106948
ENSG00000174231.16	-0.54921	7.4472	11.8894	0.000564553	0.0319114	187.264	186.019	152.91	216.978	174.074	227.164	111.116	187.163	220.955	139.799	129.139	181.948	258.786	172.393	127.709	156.477	122.349	119.03	142.95	204.929	150.9	141.101	177.466	166.029	PRPF8	ENSG00000174231
ENSG00000124831.18	-0.550665	8.09508	17.9116	2.31407e-05	0.00399082	196.95	336.074	237.498	333.574	200.854	340.746	167.909	250.837	325.71	239.655	246.264	372.528	405.643	248.363	214.784	192.841	207.994	194.777	241.227	289.994	293.582	269.472	237.455	362.68	LRRFIP1	ENSG00000124831
ENSG00000140575.12	-0.550746	9.55288	13.1685	0.000284689	0.0207722	568.25	1276.09	572.599	915.784	602.563	1013.63	355.571	603.939	956.004	422.725	762.819	942.941	1208.2	596.656	801.086	587.339	538.337	546.457	674.543	791.684	804.55	753.248	637.378	928.23	IQGAP1	ENSG00000140575
ENSG00000153179.12	-0.551836	8.6317	14.4908	0.000140842	0.0136021	248.609	687.03	224.485	484.146	288.848	469.243	340.756	291.357	396.134	252.969	390.419	455.533	579.49	455.819	383.128	402.212	275.286	292.165	317.169	345.093	510.221	451.949	364.93	440.67	RASSF3	ENSG00000153179
ENSG00000106348.16	-0.553668	7.48617	13.3554	0.000257676	0.0198513	100.09	283.989	104.109	207.712	91.8192	207.087	128.401	152.432	130.284	73.2279	246.264	191.244	232.59	231.416	98.6845	231.409	189.641	151.493	93.8106	175.93	180.781	220.67	147.472	262.68	IMPDH1	ENSG00000106348
ENSG00000147604.13	-0.55737	8.69977	15.4776	8.34904e-05	0.00979911	213.094	336.074	377.395	508.855	286.935	266.172	387.671	281.71	534.341	259.626	387.416	549.163	483.438	652.757	220.589	557.587	311.991	235.355	375.242	495.89	619.287	512.421	437.416	493.302	RPL7	ENSG00000147604
ENSG00000125637.15	-0.560104	7.87147	17.7033	2.58184e-05	0.00427801	196.95	301.351	133.39	218.522	175.987	269.614	138.278	194.881	296.66	149.784	291.313	291.515	319.91	238.429	133.514	271.08	134.584	194.777	205.49	241.662	253.243	240.827	217.458	333.971	PSD4	ENSG00000125637
ENSG00000153339.13	-0.570686	6.4008	10.8647	0.000980124	0.0446498	67.8026	109.131	87.8419	103.47	80.3418	86.6207	46.9156	75.2512	110.918	63.2423	66.0709	94.2941	126.218	64.2822	87.0745	62.8111	48.9397	83.8623	71.4748	80.2317	82.1732	73.203	57.489	90.4307	TRAPPC8	ENSG00000153339
ENSG00000112701.17	-0.570759	6.83342	12.6961	0.000366414	0.0244773	116.233	151.296	113.869	156.749	110.948	108.419	86.4236	75.2512	132.925	83.2135	99.1064	116.872	141.3	101.098	139.319	111.297	97.8794	75.7466	58.0732	101.498	126.248	109.274	94.9818	126.316	SENP6	ENSG00000112701
ENSG00000204304.11	-0.575419	7.91065	11.593	0.000661994	0.035126	158.206	386.92	126.883	256.358	223.809	215.118	212.355	206.458	240.321	153.113	198.213	324.053	331.024	291.023	168.344	250.143	177.407	162.314	223.359	231.029	251.002	306.604	237.455	277.991	PBX2	ENSG00000204304
ENSG00000124126.13	-0.581787	8.94156	10.8539	0.000985862	0.0447905	413.273	825.925	279.793	637.806	489.702	700.996	283.963	457.296	455.114	259.626	393.422	615.568	823.194	522.439	481.812	480.45	336.461	451.774	410.98	394.392	419.83	526.213	409.922	556.46	PREX1	ENSG00000124126
ENSG00000156508.17	-0.585443	12.0236	10.7443	0.00104602	0.0465924	3574.17	3892.76	2915.05	5313.25	2792.83	3238.24	3622.38	3563.82	4602.2	3215.37	3772.05	5556.71	5036.01	6936.05	2136.23	4980.81	2630.51	2824.26	3747.96	5265.33	5679.66	5089.2	4446.65	4874.16	EEF1A1	ENSG00000156508
ENSG00000145495.15	-0.589158	7.32288	21.4835	3.56886e-06	0.00117723	122.69	189.739	110.616	189.18	160.684	162.916	125.931	140.855	176.94	119.827	126.135	183.276	210.363	144.927	98.6845	173.006	122.349	124.441	116.146	183.663	205.433	169.746	149.971	182.297	2006-03-01	ENSG00000145495
ENSG00000166888.11	-0.590712	8.84181	12.3301	0.000445709	0.0272932	351.928	706.872	305.82	508.855	376.841	475.553	335.817	387.833	498.249	236.326	384.413	547.835	691.419	551.074	348.298	503.591	275.286	305.691	518.192	536.489	479.593	440.279	502.404	565.55	STAT6	ENSG00000166888
ENSG00000145703.15	-0.59111	7.04081	11.1157	0.00085602	0.0412182	138.834	178.578	87.8419	139.761	120.513	127.923	118.524	92.6169	154.052	113.17	120.129	124.176	167.497	145.512	133.514	115.705	122.349	116.325	53.6061	164.33	159.864	86.9949	87.4833	171.292	IQGAP2	ENSG00000145703
ENSG00000100030.14	-0.595349	8.26583	21.6318	3.30331e-06	0.00113937	167.892	483.65	172.43	397.663	185.551	362.545	167.909	202.599	364.443	226.341	318.342	417.683	413.581	320.242	272.834	285.405	250.816	248.882	272.497	390.526	332.428	291.751	227.456	439.235	MAPK1	ENSG00000100030
ENSG00000101265.15	-0.595695	9.24036	13.112	0.000293407	0.0211016	342.242	1222.77	403.422	701.123	543.263	716.485	395.079	470.802	591.56	399.425	585.629	693.261	981.958	568.605	464.398	599.461	471.045	532.931	527.126	708.553	552.802	569.71	542.396	754.546	RASSF2	ENSG00000101265
ENSG00000197943.9	-0.59609	7.3067	12.8872	0.000330829	0.0231047	106.547	215.782	84.5885	202.306	122.426	211.676	91.362	117.701	181.341	99.8562	183.197	157.378	268.312	175.9	133.514	141.05	116.232	124.441	89.3434	171.097	161.358	159.137	139.973	180.383	PLCG2	ENSG00000197943
ENSG00000170876.7	-0.59827	7.00479	13.1707	0.000284367	0.0207722	58.1165	197.18	55.3079	163.698	93.7321	148.001	69.1388	90.6873	134.686	86.542	90.0967	138.785	231.796	126.811	150.929	131.132	79.5271	105.504	107.212	126.631	132.224	118.822	144.972	151.675	TMEM43	ENSG00000170876
ENSG00000118308.15	-0.598805	7.47256	19.4669	1.0236e-05	0.00216247	71.0313	252.986	100.856	233.193	133.903	153.164	138.278	123.489	199.828	89.8706	201.216	193.9	297.683	173.562	121.904	185.128	122.349	146.083	138.482	183.663	192.734	188.842	199.962	248.804	LRMP	ENSG00000118308
ENSG00000175215.10	-0.599789	8.35751	15.5839	7.89231e-05	0.00953396	267.982	610.143	240.752	366.777	296.499	324.684	237.047	316.441	341.556	256.298	267.287	421.667	400.086	352.968	249.614	338.299	207.994	248.882	259.096	372.159	303.294	376.624	317.439	335.407	CTDSP2	ENSG00000175215
ENSG00000147010.17	-0.601477	7.481	20.0913	7.38328e-06	0.00177109	151.749	223.223	133.39	213.117	131.99	204.218	130.87	169.798	218.314	146.456	174.187	203.197	223.064	205.119	139.319	165.292	79.5271	143.377	160.818	168.197	210.662	180.355	132.475	221.531	SH3KBP1	ENSG00000147010
ENSG00000103479.15	-0.60233	8.20874	14.2641	0.000158869	0.0142555	261.524	338.555	250.512	454.031	195.116	375.739	190.132	212.247	338.035	286.254	264.284	332.021	381.829	269.401	156.734	318.463	275.286	216.419	178.687	426.291	324.211	222.792	332.436	336.364	RBL2	ENSG00000103479
ENSG00000114626.17	-0.603755	8.4613	19.3093	1.11163e-05	0.00231947	129.148	651.067	195.204	390.714	177.9	221.428	316.063	326.089	263.209	236.326	402.432	442.917	465.18	508.414	226.394	523.426	263.051	324.628	236.76	359.593	318.234	484.837	329.937	476.555	ABTB1	ENSG00000114626
ENSG00000132510.10	-0.607225	7.69623	10.6919	0.00107608	0.0470589	138.834	396.841	104.109	275.662	241.025	310.343	96.3005	177.516	176.94	106.513	171.184	235.735	269.106	182.912	185.759	184.026	116.232	229.945	116.146	198.163	203.192	233.401	194.963	252.632	KDM6B	ENSG00000132510
ENSG00000158290.16	-0.610263	6.7157	12.5519	0.000395813	0.0257294	74.26	166.177	91.0953	120.457	86.0805	96.3727	98.7698	81.0398	113.558	63.2423	96.1032	115.543	127.012	103.436	58.0497	110.195	55.0572	81.157	80.4091	119.864	118.031	96.5431	109.979	117.703	CUL4B	ENSG00000158290
ENSG00000047410.13	-0.613693	7.40221	10.5734	0.00114726	0.0493382	142.063	262.907	91.0953	202.306	158.771	191.598	120.993	196.811	211.272	139.799	129.139	200.541	253.229	148.433	145.124	124.52	128.467	113.62	120.614	156.597	211.409	168.685	144.972	153.11	TPR	ENSG00000047410
ENSG00000111802.13	-0.613748	6.91413	10.6893	0.00107756	0.0470589	80.7174	255.466	68.3215	153.66	66.9515	149.722	71.6081	79.1102	102.995	66.5708	84.0903	111.559	179.404	112.202	98.6845	136.642	134.584	83.8623	80.4091	114.064	150.9	126.249	132.475	115.79	TDP2	ENSG00000111802
ENSG00000117151.12	-0.617186	6.63692	11.3264	0.000764125	0.0380958	74.26	159.976	84.5885	158.293	84.1676	139.97	64.2004	86.8283	95.9525	83.2135	54.058	102.263	119.073	84.7357	127.709	65.015	61.1747	64.9256	89.3434	96.6647	111.307	95.4822	72.4861	96.6508	CTBS	ENSG00000117151
ENSG00000134954.14	-0.619397	8.94975	13.5768	0.000229	0.0183642	506.905	400.561	439.21	687.996	355.799	516.856	348.163	355.031	808.114	429.382	342.368	727.127	558.057	561.593	284.443	532.242	415.988	300.281	433.316	498.79	723.871	412.695	499.904	553.11	ETS1	ENSG00000134954
ENSG00000105221.16	-0.623078	6.49343	12.0675	0.000513086	0.0297838	61.3452	107.891	61.8147	88.0265	74.6031	79.7369	81.4851	113.842	87.1495	63.2423	90.0967	92.966	114.31	104.02	52.2447	110.195	79.5271	73.0413	44.6717	94.7314	92.6316	103.969	57.489	102.871	AKT2	ENSG00000105221
ENSG00000099331.13	-0.6278	7.76436	21.4551	3.62204e-06	0.00117723	151.749	303.831	159.417	283.383	149.206	236.342	162.97	225.754	226.237	146.456	189.203	257.649	290.539	262.388	127.709	251.245	152.937	205.598	147.417	204.929	235.314	223.853	199.962	250.239	MYO9B	ENSG00000099331
ENSG00000177189.12	-0.628042	7.4388	11.0602	0.000882021	0.0418737	167.892	209.581	156.163	225.471	133.903	220.28	93.8313	171.727	237.681	133.142	150.161	199.877	241.322	148.433	133.514	135.54	201.876	108.209	102.745	169.163	189.745	170.807	127.476	204.306	RPS6KA3	ENSG00000177189
ENSG00000113163.15	-0.629995	6.51948	11.1792	0.000827211	0.0403222	71.0313	111.611	94.3487	117.369	105.209	121.613	59.2619	73.3217	97.7131	96.5277	60.0645	79.6851	134.95	72.4636	92.8795	55.0975	48.9397	59.5152	80.4091	111.164	85.1613	77.4466	74.9857	109.091	COL4A3BP	ENSG00000113163
ENSG00000091039.16	-0.632444	8.07191	25.4769	4.47719e-07	0.000252847	164.663	404.281	165.924	340.523	294.587	328.126	143.216	181.375	314.266	173.084	243.261	316.748	424.695	244.857	185.759	217.084	189.641	235.355	201.023	228.129	472.869	279.02	224.957	294.737	OSBPL8	ENSG00000091039
ENSG00000135049.15	-0.634978	7.19867	14.3273	0.000153617	0.0140339	116.233	252.986	87.8419	176.053	63.1257	201.35	76.5466	100.335	161.975	126.485	132.142	183.276	192.105	141.421	133.514	138.846	103.997	121.736	84.8763	143.064	165.093	143.223	137.474	184.689	AGTPBP1	ENSG00000135049
ENSG00000196850.5	-0.635157	6.75398	15.1157	0.000101121	0.0111703	80.7174	133.934	68.3215	158.293	99.4708	90.6362	81.4851	117.701	141.728	63.2423	78.0838	112.887	137.331	92.3326	104.489	104.685	73.4096	73.0413	102.745	106.331	126.995	99.7258	89.9828	125.837	PPTC7	ENSG00000196850
ENSG00000172349.17	-0.639278	8.07614	11.5237	0.000687163	0.0361781	274.439	357.157	175.684	334.346	342.409	344.188	177.786	216.106	301.942	136.47	219.235	286.202	397.705	269.401	185.759	295.323	183.524	181.251	205.49	338.327	272.666	213.243	302.442	295.694	IL16	ENSG00000172349
ENSG00000124942.13	-0.639342	9.91024	14.6524	0.000129271	0.0130826	836.232	1051.63	901.193	1220.02	604.476	1032.56	614.842	868.283	1458.65	712.308	861.926	1524.64	1162.16	961.311	534.057	827.564	623.981	746.645	772.821	1334.94	1214.67	762.796	959.816	1298.57	AHNAK	ENSG00000124942
ENSG00000255112.2	-0.645993	7.26809	12.8504	0.000337413	0.0234231	87.1748	217.022	94.3487	193.04	133.903	137.675	98.7698	129.278	133.805	96.5277	153.164	158.042	210.363	227.325	162.539	165.292	110.114	91.978	107.212	201.063	162.852	150.65	109.979	210.048	CHMP1B	ENSG00000255112
ENSG00000169220.17	-0.646567	6.90119	13.787	0.000204744	0.0171306	83.9461	181.059	74.8283	155.977	82.2547	177.831	88.8928	92.6169	94.1919	63.2423	108.116	119.528	161.146	111.617	40.6348	180.72	134.584	127.146	75.9419	107.298	106.825	102.909	97.4814	149.282	RGS14	ENSG00000169220
ENSG00000166734.18	-0.649842	6.32426	12.232	0.00046976	0.0279557	58.1165	107.891	58.5613	94.9759	55.4741	88.3416	46.9156	52.097	99.4737	69.8993	66.0709	98.9424	102.403	78.3074	46.4398	63.9131	67.2921	70.3361	62.5404	72.4986	91.8846	101.848	47.4909	88.0383	CASC4	ENSG00000166734
ENSG00000110066.14	-0.655146	6.28878	11.7324	0.000614226	0.0340362	51.6591	100.45	65.0681	95.7481	68.8644	81.4579	69.1388	61.7446	73.0647	56.5852	45.0484	84.9975	92.0834	84.1513	63.8547	100.277	36.7048	48.6942	89.3434	74.4318	85.1613	77.4466	62.488	83.7321	KMT5B	ENSG00000110066
ENSG00000100612.13	-0.656344	6.69171	12.404	0.000428406	0.0270913	45.2017	156.256	55.3079	124.318	55.4741	156.032	64.2004	55.956	95.0722	49.9281	99.1064	108.239	141.3	116.877	34.8298	124.52	91.762	73.0413	75.9419	124.698	125.501	100.787	104.98	123.923	DHRS7	ENSG00000100612
ENSG00000119402.16	-0.657748	6.47217	12.8383	0.000339593	0.0234264	74.26	109.131	74.8283	113.508	55.4741	136.528	74.0773	46.3084	110.037	69.8993	48.0516	100.935	111.929	72.4636	52.2447	83.7482	61.1747	81.157	58.0732	122.764	85.1613	60.472	89.9828	96.1723	FBXW2	ENSG00000119402
ENSG00000083168.9	-0.658428	7.12005	14.0934	0.000173953	0.0152331	129.148	244.305	130.136	193.813	156.858	202.497	59.2619	90.6873	177.82	93.1991	132.142	171.323	197.662	89.4107	116.099	82.6462	91.762	105.504	93.8106	115.998	164.346	110.335	107.479	139.235	KAT6A	ENSG00000083168
ENSG00000170871.11	-0.659731	6.8768	14.2576	0.000159417	0.0142555	48.4304	172.378	120.376	146.711	65.0386	129.644	59.2619	84.8988	131.164	69.8993	102.11	148.746	189.724	121.552	75.4646	110.195	91.762	105.504	80.4091	149.83	118.031	128.37	92.4823	119.617	KIAA0232	ENSG00000170871
ENSG00000114573.9	-0.664015	7.44184	15.0894	0.000102535	0.0112529	135.605	246.785	159.417	204.623	212.332	139.396	148.155	144.714	144.369	146.456	177.19	207.845	239.734	172.393	116.099	171.904	85.6445	116.325	98.2778	205.896	159.117	209	169.967	208.613	ATP6V1A	ENSG00000114573
ENSG00000168685.14	-0.66482	8.76564	13.711	0.000213199	0.0174917	516.591	442.725	416.436	593.793	505.005	568.484	241.986	328.018	444.551	349.497	312.335	529.906	635.852	388.031	162.539	534.446	422.105	370.617	232.293	466.891	507.233	341.614	507.403	457.416	IL7R	ENSG00000168685
ENSG00000133816.13	-0.667506	6.47084	11.4599	0.000711129	0.0365313	41.973	143.855	110.616	81.8492	42.0838	57.9383	34.5694	82.9693	80.9874	39.9425	45.0484	138.121	169.878	65.451	46.4398	66.117	67.2921	89.2727	67.0076	123.731	83.6673	114.579	94.9818	97.6077	MICAL2	ENSG00000133816
ENSG00000100599.15	-0.669581	6.62459	11.6297	0.000649067	0.0346053	90.4035	158.736	68.3215	107.331	72.6902	163.489	54.3234	69.4626	120.601	63.2423	93.1	95.6222	107.166	114.539	40.6348	112.399	55.0572	105.504	44.6717	91.8315	95.6197	77.4466	94.9818	108.134	RIN3	ENSG00000100599
ENSG00000171608.15	-0.671414	9.01812	29.7229	4.98432e-08	5.265e-05	300.269	921.414	348.114	627.768	378.754	644.205	434.587	345.384	604.765	309.554	522.561	527.914	711.265	537.049	359.908	741.612	385.4	476.121	419.914	503.623	527.403	521.969	472.41	634.928	PIK3CD	ENSG00000171608
ENSG00000179820.15	-0.681359	8.41752	11.9681	0.000541192	0.030901	206.636	589.06	149.657	489.551	185.551	339.025	321.002	248.908	411.98	179.741	303.326	402.41	381.035	357.059	348.298	490.368	250.816	227.24	455.652	337.36	338.404	323.578	227.456	487.56	MYADM	ENSG00000179820
ENSG00000111371.15	-0.682543	7.06333	13.7485	0.000208991	0.0173145	106.547	125.253	146.403	179.142	82.2547	147.427	108.647	109.983	216.553	136.47	105.113	177.299	185.754	119.214	63.8547	90.3599	91.762	73.0413	107.212	134.364	167.335	134.736	122.477	130.622	SLC38A1	ENSG00000111371
ENSG00000113532.12	-0.682747	7.46399	13.3416	0.000259578	0.0198513	119.462	298.871	126.883	252.497	149.206	172.094	130.87	162.08	210.391	123.156	96.1032	174.643	308.003	144.343	208.979	137.744	177.407	113.62	129.548	146.93	143.43	217.487	172.467	200.479	ST8SIA4	ENSG00000113532
ENSG00000100034.13	-0.682913	7.01199	12.3771	0.000434639	0.0271064	41.973	251.746	68.3215	126.635	42.0838	98.0936	66.6696	109.983	96.8328	53.2566	156.168	180.62	264.343	113.37	127.709	165.292	73.4096	121.736	75.9419	142.097	85.9084	152.771	119.977	194.258	PPM1F	ENSG00000100034
ENSG00000134698.10	-0.68411	7.94243	20.7841	5.14091e-06	0.00144888	122.69	417.923	143.15	341.296	149.206	298.87	160.501	200.67	256.167	116.499	219.235	335.342	352.457	247.194	185.759	236.919	165.172	189.366	178.687	292.894	271.919	279.02	239.954	303.828	AGO4	ENSG00000134698
ENSG00000163848.19	-0.684678	6.24752	13.2563	0.000271664	0.0203159	67.8026	93.0095	58.5613	95.7481	80.3418	87.1943	56.7926	71.3922	103.875	69.8993	45.0484	87.6537	91.2896	53.7633	75.4646	56.1994	55.0572	48.6942	67.0076	78.2984	85.9084	59.4111	47.4909	80.3828	ZNF148	ENSG00000163848
ENSG00000114857.17	-0.686124	7.48907	19.5733	9.6812e-06	0.00207116	135.605	202.141	188.697	199.218	126.251	170.947	158.032	173.657	282.576	159.77	114.123	212.494	238.147	142.005	75.4646	187.331	134.584	140.672	142.95	216.529	200.204	180.355	189.964	189.474	NKTR	ENSG00000114857
ENSG00000101493.10	-0.689275	6.53191	12.4794	0.000411467	0.0263417	38.7443	157.496	68.3215	123.546	45.9096	102.683	64.2004	55.956	72.1845	69.8993	60.0645	88.9817	119.867	120.967	40.6348	93.6657	48.9397	97.3884	71.4748	114.064	109.813	79.5685	94.9818	116.268	ZNF516	ENSG00000101493
ENSG00000120733.13	-0.690315	7.01065	14.5441	0.00013692	0.0135326	103.318	179.818	107.362	141.306	120.513	160.621	128.401	127.348	135.566	83.2135	123.132	156.714	178.61	122.136	75.4646	96.9716	85.6445	116.325	49.1389	122.764	162.105	108.213	99.9809	153.11	KDM3B	ENSG00000120733
ENSG00000260822.1	-0.690432	6.14077	11.0517	0.000886039	0.0419466	54.8878	107.891	42.2942	85.71	76.516	48.76	56.7926	59.8151	81.8677	59.9137	48.0516	71.0526	92.0834	69.5417	58.0497	53.9955	61.1747	73.0413	35.7374	81.1984	60.5094	82.7512	42.4919	77.512		ENSG00000260822
ENSG00000135838.13	-0.6928	6.95641	18.7523	1.48843e-05	0.00290548	67.8026	251.746	61.8147	167.559	57.387	96.9463	81.4851	82.9693	95.9525	93.1991	135.145	122.848	204.012	128.564	75.4646	157.579	79.5271	137.967	58.0732	155.63	118.031	116.7	127.476	144.019	NPL	ENSG00000135838
ENSG00000161533.11	-0.696097	7.09902	13.9264	0.00019011	0.0163018	90.4035	260.427	84.5885	135.128	135.816	183.567	96.3005	82.9693	112.678	79.885	105.113	163.355	210.363	140.252	110.294	149.865	79.5271	119.03	89.3434	169.163	126.248	126.249	119.977	154.067	ACOX1	ENSG00000161533
ENSG00000101558.13	-0.699889	7.33837	12.3428	0.000442699	0.0272932	96.8608	235.624	87.8419	186.863	112.861	209.381	135.808	109.983	187.504	163.098	180.193	162.69	179.404	164.796	98.6845	225.9	91.762	119.03	174.22	133.397	181.528	171.868	99.9809	217.703	VAPA	ENSG00000101558
ENSG00000144228.8	-0.701395	7.0241	13.1575	0.000286368	0.0207722	83.9461	197.18	126.883	164.47	174.074	173.241	81.4851	96.4759	117.96	106.513	87.0935	151.402	194.486	88.242	127.709	109.093	91.762	102.799	102.745	129.531	162.105	102.909	72.4861	147.368	SPOPL	ENSG00000144228
ENSG00000147459.17	-0.70317	8.10912	13.2804	0.000268193	0.0201455	226.009	561.778	136.643	337.435	175.987	232.901	187.663	221.895	360.922	159.77	210.226	418.347	408.025	246.61	214.784	252.347	232.464	251.587	178.687	287.094	306.282	263.106	264.949	316.268	DOCK5	ENSG00000147459
ENSG00000128815.19	-0.703485	6.33325	10.539	0.0011688	0.0495104	77.4887	100.45	42.2942	101.153	70.7773	110.714	39.5079	52.097	88.9101	83.2135	63.0677	96.9502	103.991	111.617	40.6348	57.3014	48.9397	56.8099	49.1389	86.9983	83.6673	75.3248	62.488	79.4259	WDFY4	ENSG00000128815
ENSG00000099308.10	-0.707343	7.24735	11.3723	0.000745476	0.0378357	109.776	271.588	84.5885	161.382	131.99	123.908	118.524	109.983	107.396	83.2135	147.158	211.83	223.858	152.524	46.4398	231.409	152.937	121.736	107.212	161.43	138.2	168.685	137.474	181.34	MAST3	ENSG00000099308
ENSG00000047346.12	-0.708339	5.94973	11.518	0.000689271	0.0361781	48.4304	63.2465	68.3215	77.9884	36.3451	50.4809	66.6696	44.3789	87.1495	33.2854	30.0322	70.3885	88.9081	64.2822	63.8547	62.8111	18.3524	35.168	58.0732	60.8988	59.0153	66.8375	59.9885	53.5885	FAM214A	ENSG00000047346
ENSG00000204131.9	-0.712797	7.42622	18.4514	1.7429e-05	0.00334571	116.233	296.39	152.91	194.585	158.771	211.102	101.239	138.925	194.546	109.842	135.145	207.181	291.333	130.902	81.2696	127.826	116.232	140.672	165.285	192.363	189.745	135.797	162.469	211.962	NHSL2	ENSG00000204131
ENSG00000141027.20	-0.71401	6.71835	13.4394	0.000246401	0.0194599	87.1748	121.532	110.616	138.217	135.816	154.885	88.8928	81.0398	126.763	89.8706	60.0645	106.911	123.836	88.242	81.2696	81.5443	30.5873	105.504	89.3434	110.198	106.825	98.6649	62.488	109.569	NCOR1	ENSG00000141027
ENSG00000077157.21	-0.717321	6.42705	12.5305	0.000400366	0.0259256	41.973	168.657	32.534	116.596	55.4741	69.4113	37.0387	75.2512	98.5934	49.9281	69.0742	122.848	116.692	77.723	46.4398	70.5248	48.9397	97.3884	67.0076	97.6314	85.1613	81.6903	74.9857	102.871	PPP1R12B	ENSG00000077157
ENSG00000119900.7	-0.718439	8.63787	15.5297	8.12198e-05	0.00966688	213.094	581.62	253.765	515.032	202.767	251.257	377.794	347.313	374.127	186.398	327.351	592.99	674.749	540.555	365.713	419.843	360.93	208.303	259.096	470.757	448.965	565.467	344.934	487.56	OGFRL1	ENSG00000119900
ENSG00000168067.11	-0.722467	6.12935	11.6683	0.000635753	0.0344387	64.5739	79.3681	42.2942	69.4946	38.258	62.5275	56.7926	42.4494	80.9874	56.5852	36.0387	67.7324	76.207	85.32	23.2199	103.583	61.1747	45.989	62.5404	82.165	67.9797	82.7512	69.9866	89.9522	MAP4K2	ENSG00000168067
ENSG00000118900.14	-0.72317	7.37315	12.3989	0.000429588	0.0270913	145.291	313.752	61.8147	212.345	183.638	217.986	86.4236	194.881	139.087	129.813	96.1032	138.121	266.724	149.018	145.124	147.661	165.172	154.198	80.4091	162.397	167.335	169.746	127.476	179.426	UBN1	ENSG00000118900
ENSG00000058668.14	-0.723685	7.29554	23.4505	1.28171e-06	0.000541553	135.605	262.907	110.616	186.863	112.861	283.955	64.2004	73.3217	267.611	109.842	168.181	169.331	195.28	116.292	110.294	115.705	79.5271	156.904	111.679	142.097	196.469	96.5431	114.978	211.483	ATP2B4	ENSG00000058668
ENSG00000160058.18	-0.730408	5.87833	11.4888	0.00070018	0.0364596	38.7443	78.128	52.0545	46.3297	55.4741	59.0856	34.5694	61.7446	77.4662	53.2566	51.0548	56.4436	73.0317	47.9195	23.2199	68.3209	30.5873	40.5785	44.6717	81.1984	54.5331	45.6193	49.9904	66.9857	BSDC1	ENSG00000160058
ENSG00000112303.13	-0.730663	9.75283	10.7128	0.00106395	0.0469498	245.381	2444.29	361.128	1399.93	967.927	1027.4	417.302	611.657	717.443	406.082	744.8	990.088	1448.73	936.183	1033.28	511.305	354.813	1011.76	527.126	673.753	1030.15	911.324	647.376	1058.37	VNN2	ENSG00000112303
ENSG00000165609.12	-0.732636	5.93634	11.655	0.000640315	0.034538	35.5156	93.0095	32.534	62.5451	45.9096	40.1553	46.9156	28.9428	82.748	36.6139	72.0774	56.4436	62.712	73.048	58.0497	81.5443	42.8223	43.2837	22.3359	55.0989	69.4737	67.8984	42.4919	87.5598	NUDT5	ENSG00000165609
ENSG00000169967.16	-0.734993	7.70914	16.115	5.96116e-05	0.00787106	132.376	378.239	136.643	291.105	84.1676	222.575	108.647	158.22	257.047	149.784	192.206	264.953	343.725	192.262	145.124	185.128	201.876	183.956	147.417	238.762	230.085	185.66	157.47	264.593	MAP3K2	ENSG00000169967
ENSG00000124496.12	-0.735388	5.7103	10.9735	0.000924249	0.0430323	35.5156	63.2465	52.0545	57.14	34.4322	37.8607	27.1617	15.4361	52.8179	39.9425	66.0709	59.7639	76.207	49.6726	17.4149	69.4228	30.5873	37.8733	35.7374	64.7654	46.3158	40.3147	42.4919	77.512	TRERF1	ENSG00000124496
ENSG00000131389.16	-0.735518	8.69899	16.473	4.93485e-05	0.00683639	180.807	873.05	152.91	507.31	241.025	539.228	190.132	239.26	558.989	193.055	453.487	596.974	718.409	379.849	243.809	368.051	342.578	359.796	335.038	433.058	431.036	427.548	399.923	583.732	SLC6A6	ENSG00000131389
ENSG00000165071.14	-0.739278	7.47516	23.0099	1.6117e-06	0.000664373	151.749	326.153	97.6021	238.598	126.251	232.901	103.708	133.137	182.222	119.827	162.174	219.798	243.703	170.056	150.929	200.555	128.467	132.556	116.146	180.763	174.805	151.711	147.472	213.876	TMEM71	ENSG00000165071
ENSG00000071054.16	-0.743412	7.87907	17.8655	2.37078e-05	0.00404733	177.578	394.36	143.15	294.194	191.29	428.514	165.439	160.15	213.032	169.756	195.21	260.305	370.715	240.766	139.319	218.186	220.229	208.303	147.417	204.929	268.931	198.391	157.47	298.565	MAP4K4	ENSG00000071054
ENSG00000102858.12	-0.747022	6.00517	13.1829	0.000282514	0.0207722	58.1165	81.8484	48.8011	71.0389	42.0838	80.3106	51.8541	55.956	51.0573	49.9281	63.0677	61.0919	61.9181	89.9951	23.2199	71.6267	30.5873	40.5785	35.7374	78.2984	50.051	66.8375	47.4909	87.0814	MGRN1	ENSG00000102858
ENSG00000010404.17	-0.74808	8.38172	16.3086	5.38184e-05	0.00733536	196.95	598.981	191.951	504.222	179.813	289.118	244.455	208.388	452.473	146.456	321.345	472.134	449.303	383.94	243.809	354.828	275.286	200.187	357.374	361.526	406.384	286.446	264.949	426.794	IDS	ENSG00000010404
ENSG00000147548.16	-0.74852	7.00813	20.5085	5.93677e-06	0.00156777	103.318	159.976	104.109	162.154	124.338	106.698	86.4236	111.912	148.77	93.1991	75.0806	162.69	194.486	130.902	58.0497	126.724	110.114	100.094	120.614	147.897	157.623	117.761	97.4814	140.191	NSD3	ENSG00000147548
ENSG00000109118.13	-0.749352	6.78666	11.9164	0.00055641	0.0316629	74.26	210.822	55.3079	126.635	82.2547	146.854	76.5466	77.1807	120.601	59.9137	105.113	140.113	155.589	103.436	34.8298	100.277	85.6445	86.5675	93.8106	128.564	125.501	79.5685	87.4833	123.923	PHF12	ENSG00000109118
ENSG00000115165.9	-0.750648	7.82575	19.0316	1.28569e-05	0.00261801	138.834	379.479	146.403	318.131	183.638	228.311	150.624	140.855	264.97	216.355	183.197	331.357	301.653	254.791	174.149	227.002	171.289	162.314	187.621	196.229	264.448	251.436	152.471	249.282	CYTIP	ENSG00000115165
ENSG00000121691.4	-0.752366	7.06401	20.0766	7.44025e-06	0.00177109	80.7174	133.934	91.0953	148.255	91.8192	122.187	56.7926	86.8283	293.139	76.5564	84.0903	159.37	173.053	157.784	87.0745	169.7	110.114	62.2204	174.22	163.363	107.572	137.919	127.476	158.373	CAT	ENSG00000121691
ENSG00000133794.17	-0.755325	5.81178	11.5058	0.000693778	0.036302	32.2869	83.0885	45.5477	53.2792	63.1257	52.2019	39.5079	46.3084	78.3465	23.2998	66.0709	64.4122	73.0317	42.0756	17.4149	57.3014	36.7048	35.168	44.6717	45.4324	62.0034	46.6802	42.4919	70.335	ARNTL	ENSG00000133794
ENSG00000134815.18	-0.759445	6.23332	12.2576	0.000463373	0.0278588	61.3452	135.174	32.534	83.3935	65.0386	78.5896	37.0387	48.2379	73.0647	39.9425	75.0806	85.6615	121.455	74.2167	34.8298	79.3404	73.4096	59.5152	22.3359	62.8321	78.4381	51.9847	87.4833	99.0431	DHX34	ENSG00000134815
ENSG00000163349.21	-0.763227	7.5916	22.8375	1.7629e-06	0.0006929	138.834	259.187	149.657	315.814	154.945	235.769	98.7698	179.445	271.132	143.127	138.148	215.15	305.622	152.524	168.344	148.763	140.702	165.019	151.884	221.362	186.01	152.771	139.973	236.364	HIPK1	ENSG00000163349
ENSG00000110422.11	-0.764833	8.08622	20.6801	5.42761e-06	0.0015038	145.291	416.683	175.684	369.866	212.332	326.979	162.97	198.74	371.486	153.113	255.274	334.014	447.716	222.65	325.078	196.147	171.289	151.493	183.154	230.062	336.163	353.284	219.958	381.34	HIPK3	ENSG00000110422
ENSG00000006652.13	-0.765653	7.20619	11.2164	0.000810775	0.0399502	119.462	297.631	58.5613	245.548	91.8192	181.846	106.178	79.1102	146.129	116.499	123.132	189.916	145.27	159.537	139.319	166.394	79.5271	102.799	129.548	107.298	225.603	131.553	84.9837	149.282	IFRD1	ENSG00000006652
ENSG00000140995.16	-0.766238	7.06289	15.7464	7.24257e-05	0.00898399	67.8026	203.381	74.8283	158.293	103.297	122.76	106.178	100.335	129.404	66.5708	111.119	140.113	215.126	145.512	46.4398	204.963	146.819	97.3884	134.015	145.964	121.019	111.396	114.978	184.689	DEF8	ENSG00000140995
ENSG00000281649.1	-0.766315	6.68106	11.7368	0.00061275	0.0340362	67.8026	117.812	123.629	138.217	63.1257	90.6362	83.9543	84.8988	154.052	66.5708	72.0774	115.543	102.403	98.7609	58.0497	105.787	55.0572	54.1047	71.4748	108.265	134.465	105.03	117.478	122.967	EBLN3P	ENSG00000281649
ENSG00000155744.9	-0.769207	7.63856	11.3276	0.000763618	0.0380958	51.6591	370.798	113.869	296.51	145.38	287.397	64.2004	90.6873	286.977	69.8993	240.258	225.775	361.983	119.799	243.809	167.496	128.467	113.62	187.621	149.83	227.844	164.441	164.968	328.23	FAM126B	ENSG00000155744
ENSG00000168769.13	-0.76958	7.75148	13.4921	0.000239571	0.019099	100.09	419.163	126.883	298.055	193.203	350.498	118.524	140.855	268.491	149.784	204.219	245.696	324.673	147.849	197.369	190.637	152.937	151.493	160.818	185.596	237.555	195.208	162.469	271.292	TET2	ENSG00000168769
ENSG00000124406.16	-0.771624	6.19552	12.3048	0.000451806	0.0274701	38.7443	76.8879	71.5749	88.7986	84.1676	83.1788	49.3849	61.7446	110.918	59.9137	54.058	81.6773	77.7946	54.9321	40.6348	79.3404	61.1747	37.8733	40.2045	98.598	73.9559	57.2893	62.488	81.8182	ATP8A1	ENSG00000124406
ENSG00000149311.18	-0.773404	7.83276	32.4809	1.20373e-08	1.56494e-05	177.578	248.025	191.951	296.51	193.203	270.761	207.417	148.573	335.394	186.398	147.158	320.069	314.354	212.716	185.759	206.065	146.819	116.325	165.285	262.928	259.219	193.086	232.456	281.818	ATM	ENSG00000149311
ENSG00000101849.15	-0.774187	6.80606	15.5692	7.9539e-05	0.00953396	96.8608	205.861	32.534	149.799	65.0386	107.846	81.4851	57.8855	117.96	53.2566	105.113	107.575	188.136	134.408	69.6596	153.171	91.762	97.3884	80.4091	130.497	87.4024	101.848	92.4823	119.139	TBL1X	ENSG00000101849
ENSG00000113580.14	-0.777074	6.95775	22.8829	1.72176e-06	0.000692843	119.462	151.296	78.0817	189.952	95.645	130.791	101.239	88.7578	158.454	99.8562	75.0806	131.48	202.425	109.864	121.904	103.583	110.114	81.157	75.9419	136.297	145.671	125.188	92.4823	122.967	NR3C1	ENSG00000113580
ENSG00000196323.12	-0.779939	6.5516	17.2785	3.22813e-05	0.0049152	64.5739	107.891	81.3351	134.356	76.516	98.6673	79.0158	73.3217	133.805	59.9137	78.0838	112.223	100.022	76.5543	40.6348	91.4618	61.1747	48.6942	71.4748	109.231	111.307	106.091	77.4852	103.828	ZBTB44	ENSG00000196323
ENSG00000052749.13	-0.781177	6.02283	10.6897	0.00107736	0.0470589	48.4304	96.7299	26.0272	53.2792	22.9548	53.9228	44.4464	50.1675	62.5012	39.9425	99.1064	59.0998	101.609	63.1135	11.6099	104.685	48.9397	51.3994	58.0732	51.2323	63.4975	59.4111	42.4919	111.005	RRP12	ENSG00000052749
ENSG00000132405.18	-0.781934	7.35876	21.7822	3.05415e-06	0.00112214	67.8026	331.114	78.0817	244.775	89.9063	207.66	71.6081	96.4759	155.813	63.2423	162.174	224.446	246.879	183.497	81.2696	166.394	85.6445	189.366	93.8106	168.197	198.71	149.589	157.47	204.306	TBC1D14	ENSG00000132405
ENSG00000151414.14	-0.783872	7.00553	13.0916	0.000296617	0.021242	67.8026	189.739	97.6021	161.382	133.903	139.97	71.6081	77.1807	179.581	116.499	75.0806	169.995	157.971	130.902	150.929	113.501	79.5271	48.6942	107.212	134.364	147.912	158.076	99.9809	127.751	NEK7	ENSG00000151414
ENSG00000102580.14	-0.784623	6.97008	18.2293	1.95844e-05	0.00355909	87.1748	219.503	97.6021	145.166	116.687	168.652	83.9543	77.1807	102.995	79.885	117.126	127.496	201.631	106.358	52.2447	130.03	79.5271	81.157	107.212	115.998	135.959	107.152	124.976	178.469	DNAJC3	ENSG00000102580
ENSG00000110395.6	-0.785747	7.57825	14.9126	0.000112608	0.0119796	148.52	314.992	221.231	181.458	229.548	208.234	135.808	167.868	207.75	116.499	153.164	234.407	339.756	154.277	145.124	142.152	134.584	156.904	102.745	228.129	162.852	142.162	139.973	264.115	CBL	ENSG00000110395
ENSG00000141298.17	-0.793083	8.68401	18.2697	1.91734e-05	0.00353071	248.609	783.76	165.924	528.159	181.725	574.794	350.633	295.216	428.705	246.312	420.451	542.523	707.296	429.522	284.443	411.027	250.816	308.397	312.702	463.991	391.443	460.436	344.934	518.182	SSH2	ENSG00000141298
ENSG00000261371.5	-0.800516	8.89888	13.6179	0.00022404	0.0181172	161.435	891.651	214.725	664.059	149.206	448.018	244.455	206.458	549.306	203.041	660.709	709.862	781.915	577.371	197.369	584.033	348.696	343.565	343.972	567.422	655.892	366.015	627.38	709.091	PECAM1	ENSG00000261371
ENSG00000241399.6	-0.807842	6.71161	13.7	0.000214458	0.0175099	54.8878	169.897	107.362	126.635	40.1709	100.388	81.4851	63.6741	77.4662	83.2135	87.0935	125.504	122.249	114.539	63.8547	131.132	55.0572	70.3361	67.0076	149.83	148.659	111.396	74.9857	123.445	CD302	ENSG00000241399
ENSG00000134830.5	-0.80816	6.28099	14.3996	0.000147831	0.0139581	29.0583	148.815	45.5477	85.71	36.3451	75.7214	34.5694	40.5199	66.9027	23.2998	51.0548	90.3098	133.362	88.242	52.2447	93.6657	42.8223	54.1047	62.5404	128.564	70.9678	77.4466	82.4842	82.7752	C5AR2	ENSG00000134830
ENSG00000197405.7	-0.8089	8.84012	13.019	0.000308354	0.0218806	203.408	989.621	217.978	660.971	208.506	550.127	308.656	314.511	394.374	249.64	504.542	794.859	679.512	539.386	174.149	444.086	269.168	403.08	343.972	452.391	539.355	551.675	404.923	545.455	C5AR1	ENSG00000197405
ENSG00000135074.15	-0.814846	6.89754	17.5365	2.81848e-05	0.00441065	41.973	217.022	45.5477	114.28	63.1257	231.18	54.3234	50.1675	143.489	33.2854	99.1064	105.583	225.446	114.539	52.2447	148.763	116.232	100.094	84.8763	130.497	128.489	90.1776	119.977	153.11	ADAM19	ENSG00000135074
ENSG00000139278.9	-0.818088	7.75245	25.4722	4.48814e-07	0.000252847	161.435	324.913	113.869	340.523	109.035	160.621	130.87	185.234	300.182	139.799	123.132	264.289	358.014	247.194	191.564	190.637	134.584	189.366	169.753	236.829	230.832	222.792	204.961	263.158	GLIPR1	ENSG00000139278
ENSG00000101474.11	-0.821526	7.86955	19.708	9.02246e-06	0.00200643	135.605	530.774	156.163	269.485	229.548	391.801	125.931	109.983	201.588	136.47	228.245	228.431	320.704	238.429	104.489	217.084	116.232	270.523	183.154	250.362	256.978	181.416	159.969	356.459	APMAP	ENSG00000101474
ENSG00000180871.7	-0.824753	10.0711	12.3046	0.000451848	0.0274701	387.443	2967.62	354.621	1594.51	879.934	1480.01	395.079	586.573	1306.36	276.269	1003.08	1209.89	1844.05	936.767	1004.26	1162.56	672.921	827.802	1031.92	1115.51	1191.51	1031.21	977.313	1340.19	CXCR2	ENSG00000180871
ENSG00000197976.11	-0.824859	6.38797	14.3339	0.000153081	0.0140339	54.8878	102.931	87.8419	106.558	38.258	82.0315	81.4851	63.6741	82.748	76.5564	66.0709	106.247	83.3514	98.7609	63.8547	116.807	61.1747	21.6419	58.0732	75.3985	74.7029	99.7258	69.9866	106.22	AKAP17A	ENSG00000197976
ENSG00000158604.14	-0.828599	5.72918	12.8462	0.000338159	0.0234231	35.5156	53.3255	26.0272	46.3297	43.9967	57.9383	51.8541	32.8018	53.6982	59.9137	36.0387	61.0919	66.6811	64.2822	11.6099	70.5248	42.8223	35.168	35.7374	60.8988	57.5212	55.1675	29.9943	53.5885	TMED4	ENSG00000158604
ENSG00000138814.16	-0.830822	6.24906	12.3304	0.000445648	0.0272932	54.8878	124.013	42.2942	106.558	49.7354	60.8066	41.9772	46.3084	88.0298	59.9137	63.0677	84.3334	103.991	84.7357	34.8298	69.4228	55.0572	32.4628	93.8106	78.2984	87.4024	77.4466	54.9895	91.3876	PPP3CA	ENSG00000138814
ENSG00000059804.15	-0.832547	9.04446	16.9654	3.80663e-05	0.00558039	342.242	1251.29	393.662	715.022	707.773	1001.01	254.332	310.652	503.531	326.197	489.526	587.014	732.698	372.837	400.543	593.951	336.461	592.446	263.563	372.159	687.267	411.634	304.942	511.962	SLC2A3	ENSG00000059804
ENSG00000197971.14	-0.832777	8.27392	28.3376	1.01898e-07	9.0641e-05	180.807	525.814	195.204	386.081	202.767	281.661	135.808	264.344	438.388	179.741	249.268	361.903	473.118	341.865	220.589	358.134	183.524	192.072	317.169	364.426	315.246	333.127	309.941	418.66	MBP	ENSG00000197971
ENSG00000095015.5	-0.832927	7.54118	13.803	0.000203007	0.0170697	80.7174	262.907	107.362	280.295	105.209	262.73	138.278	140.855	247.364	83.2135	144.155	231.751	255.611	174.731	87.0745	179.618	103.997	116.325	138.482	149.83	304.788	190.964	237.455	226.794	MAP3K1	ENSG00000095015
ENSG00000117139.16	-0.837893	5.42906	12.1378	0.000494106	0.0288958	32.2869	57.0458	13.0136	54.0513	34.4322	48.1863	22.2232	36.6608	48.4164	26.6283	33.0355	43.8268	57.949	37.9849	34.8298	39.6702	24.4699	27.0523	35.7374	35.766	45.5688	41.3756	24.9952	55.5024	KDM5B	ENSG00000117139
ENSG00000125827.8	-0.839157	7.24177	14.0216	0.000180719	0.0157387	77.4887	252.986	97.6021	237.054	70.7773	145.706	76.5466	88.7578	188.384	103.185	105.113	202.533	223.858	183.497	98.6845	139.948	97.8794	83.8623	227.826	174.963	183.022	123.066	97.4814	180.861	TMX4	ENSG00000125827
ENSG00000159339.13	-0.839889	7.13694	12.7927	0.000347973	0.0237578	87.1748	233.144	78.0817	274.89	116.687	240.358	103.708	102.264	74.8253	159.77	60.0645	140.113	147.651	211.547	104.489	166.394	79.5271	197.482	53.6061	168.197	147.912	96.5431	59.9885	94.7369	PADI4	ENSG00000159339
ENSG00000181274.6	-0.843924	8.19312	11.2763	0.000785043	0.0390236	103.318	664.708	143.15	303.46	187.464	442.282	204.947	189.093	225.356	149.784	357.384	216.478	562.026	218.56	168.344	418.741	159.054	246.176	254.629	286.128	279.389	292.812	254.951	482.297	FRAT2	ENSG00000181274
ENSG00000137642.12	-0.853498	10.5576	14.9111	0.000112701	0.0119796	577.936	3560.41	520.545	2274.79	1107.57	1706.6	627.188	839.34	1837.18	396.096	1591.71	1996.78	3063.36	1309.02	1776.32	1390.66	801.388	1036.1	1232.94	1525.37	1708.46	1485.28	1367.24	2197.13	SORL1	ENSG00000137642
ENSG00000163960.11	-0.855202	6.36587	20.0117	7.69699e-06	0.00180676	45.2017	105.411	74.8283	125.09	68.8644	69.4113	49.3849	59.8151	94.1919	69.8993	30.0322	104.255	111.135	75.9699	81.2696	90.3599	61.1747	56.8099	44.6717	85.065	82.9202	65.7766	84.9837	107.656	UBXN7	ENSG00000163960
ENSG00000120709.10	-0.855733	7.20612	11.808	0.000589768	0.0330055	103.318	383.199	68.3215	145.166	86.0805	163.489	71.6081	117.701	147.01	89.8706	186.2	193.236	209.569	139.668	104.489	138.846	73.4096	86.5675	75.9419	127.597	167.335	195.208	114.978	167.943	FAM53C	ENSG00000120709
ENSG00000163346.16	-0.861987	8.26662	11.651	0.000641674	0.034538	184.036	455.127	156.163	326.625	109.035	171.52	241.986	237.331	394.374	189.727	342.368	439.596	466.768	302.711	92.8795	573.014	207.994	186.661	402.045	303.527	268.183	332.066	342.434	474.163	PBXIP1	ENSG00000163346
ENSG00000123908.11	-0.866916	6.55219	16.7342	4.29984e-05	0.0061586	67.8026	184.779	45.5477	91.8873	38.258	94.0781	64.2004	73.3217	98.5934	79.885	75.0806	133.473	138.919	74.2167	69.6596	93.6657	73.4096	67.6309	49.1389	108.265	85.1613	79.5685	77.4852	137.799	AGO2	ENSG00000123908
ENSG00000115548.16	-0.86736	6.67447	17.6358	2.67504e-05	0.0043176	83.9461	148.815	58.5613	137.445	70.7773	73.4268	69.1388	109.983	150.531	73.2279	63.0677	134.137	138.125	93.5014	63.8547	98.0735	67.2921	56.8099	102.745	101.498	114.295	92.2994	84.9837	118.66	KDM3A	ENSG00000115548
ENSG00000162702.7	-0.869413	5.90842	12.7464	0.000356704	0.0239232	48.4304	90.5293	35.7874	74.1275	53.5612	93.5044	41.9772	52.097	47.5361	53.2566	39.0419	57.1077	82.5575	66.0354	23.2199	50.6897	6.11747	45.989	44.6717	60.8988	62.0034	38.1929	57.489	66.9857	ZNF281	ENSG00000162702
ENSG00000149532.15	-0.869487	6.97102	17.6687	2.62923e-05	0.00431424	116.233	197.18	84.5885	151.344	80.3418	130.218	93.8313	133.137	145.249	69.8993	117.126	137.457	176.229	118.63	58.0497	156.477	73.4096	73.0413	75.9419	143.064	136.706	122.005	119.977	132.536	CPSF7	ENSG00000149532
ENSG00000134152.10	-0.875242	5.90391	10.7833	0.00102418	0.0460362	22.6009	148.815	9.76021	94.2038	21.0419	30.4033	37.0387	25.0837	63.3815	6.65708	54.058	39.1785	111.135	59.6072	52.2447	67.2189	36.7048	32.4628	53.6061	56.0655	57.5212	57.2893	74.9857	80.3828	KATNBL1	ENSG00000134152
ENSG00000100697.14	-0.877431	7.38161	40.7872	1.69741e-10	7.17198e-07	129.148	235.624	117.123	250.953	147.293	181.846	96.3005	129.278	201.588	109.842	108.116	186.596	296.096	167.718	150.929	126.724	110.114	105.504	116.146	173.997	204.686	151.711	137.474	196.172	DICER1	ENSG00000100697
ENSG00000152270.8	-0.881977	6.04253	14.3851	0.000148974	0.0139879	35.5156	89.2892	48.8011	107.331	57.387	79.7369	49.3849	55.956	67.783	33.2854	27.029	93.63	88.9081	61.3603	46.4398	63.9131	55.0572	24.3471	35.7374	54.1323	79.9321	60.472	69.9866	52.1531	PDE3B	ENSG00000152270
ENSG00000100485.11	-0.882495	6.99846	18.7431	1.49563e-05	0.00290548	54.8878	235.624	100.856	195.357	110.948	209.381	44.4464	81.0398	166.376	66.5708	87.0935	146.753	175.435	112.786	156.734	80.4423	55.0572	105.504	62.5404	117.931	167.335	123.066	84.9837	144.498	SOS2	ENSG00000100485
ENSG00000113161.15	-0.890362	6.15834	15.3267	9.04296e-05	0.0104067	74.26	102.931	71.5749	94.9759	78.4289	71.1322	34.5694	65.6036	63.3815	73.2279	54.058	70.3885	130.187	60.1915	63.8547	68.3209	48.9397	54.1047	40.2045	61.8654	66.4856	44.5583	34.9933	77.512	HMGCR	ENSG00000113161
ENSG00000018280.16	-0.894126	8.21939	11.2104	0.000813385	0.0399623	106.547	719.274	55.3079	352.106	116.687	509.398	133.339	187.163	261.449	89.8706	420.451	486.743	408.025	289.854	145.124	308.546	165.172	240.766	187.621	361.526	363.803	326.761	194.963	450.239	SLC11A1	ENSG00000018280
ENSG00000100731.15	-0.895459	7.45251	21.1549	4.23621e-06	0.00135087	103.318	326.153	104.109	238.598	156.858	343.614	96.3005	92.6169	194.546	83.2135	126.135	185.932	276.25	153.693	98.6845	150.967	122.349	200.187	107.212	180.763	192.734	138.98	104.98	218.182	PCNX1	ENSG00000100731
ENSG00000124588.19	-0.896308	6.05548	12.0557	0.00051634	0.0297838	25.8296	190.98	61.8147	45.5576	26.7806	95.799	32.1002	9.64759	63.3815	23.2998	78.0838	79.0211	110.341	38.5693	23.2199	41.8741	12.2349	86.5675	58.0732	74.4318	42.5807	44.5583	47.4909	121.531	NQO2	ENSG00000124588
ENSG00000173638.18	-0.911016	5.99631	17.6306	2.68238e-05	0.0043176	22.6009	120.292	35.7874	67.9503	32.5193	57.9383	56.7926	54.0265	43.1346	23.2998	30.0322	77.693	81.7637	84.7357	34.8298	91.4618	30.5873	59.5152	22.3359	66.6987	69.4737	78.5076	62.488	63.1579	SLC19A1	ENSG00000173638
ENSG00000166825.13	-0.911482	8.59387	16.6624	4.46576e-05	0.00634251	209.865	803.602	201.711	597.653	306.064	643.632	162.97	272.062	235.92	199.712	309.332	430.3	687.45	413.744	156.734	457.309	177.407	381.438	183.154	500.723	422.819	360.71	482.408	411.005	ANPEP	ENSG00000166825
ENSG00000153944.10	-0.9184	5.43898	12.9656	0.000317275	0.02225	32.2869	42.1643	32.534	39.3803	28.6935	29.256	32.1002	36.6608	66.9027	36.6139	27.029	47.8111	48.4232	55.5165	34.8298	56.1994	18.3524	18.9366	22.3359	41.5658	55.2802	44.5583	29.9943	41.6268	MSI2	ENSG00000153944
ENSG00000100764.13	-0.921861	5.40246	10.5343	0.00117177	0.0495104	25.8296	43.4045	58.5613	39.3803	34.4322	53.3492	12.3462	50.1675	41.374	29.9569	21.0226	51.1313	47.6293	37.4006	17.4149	50.6897	42.8223	16.2314	31.2702	45.4324	38.8455	43.4974	22.4957	48.8038	PSMC1	ENSG00000100764
ENSG00000100207.18	-0.924599	5.61746	14.2372	0.000161155	0.0143351	41.973	63.2465	39.0408	64.0894	45.9096	53.3492	19.754	40.5199	53.6982	39.9425	30.0322	63.7481	72.2378	52.5945	23.2199	40.7721	24.4699	37.8733	17.8687	38.6659	60.5094	39.2538	37.4928	42.1053	TCF20	ENSG00000100207
ENSG00000111052.7	-0.926427	5.79207	12.2695	0.000460412	0.0277908	25.8296	80.6083	35.7874	74.8997	40.1709	95.799	29.6309	48.2379	44.0149	23.2998	54.058	58.4358	70.6502	44.4132	58.0497	48.4858	6.11747	48.6942	4.46717	55.0989	51.545	68.9593	34.9933	68.4211	LIN7A	ENSG00000111052
ENSG00000177311.11	-0.930929	5.74258	16.0865	6.0514e-05	0.00791585	48.4304	54.5656	61.8147	72.5832	63.1257	52.2019	39.5079	36.6608	82.748	33.2854	24.0258	65.0762	53.9799	36.2318	23.2199	56.1994	24.4699	45.989	35.7374	63.7987	64.9915	32.8883	32.4938	54.5455	ZBTB38	ENSG00000177311
ENSG00000186529.15	-0.948097	7.96395	23.8694	1.03096e-06	0.000458532	180.807	453.887	139.896	172.964	185.551	335.01	140.747	241.19	164.616	292.912	186.2	332.021	437.396	298.62	58.0497	251.245	67.2921	251.587	107.212	414.692	266.689	250.375	252.452	273.684	CYP4F3	ENSG00000186529
ENSG00000136404.15	-0.958194	5.3728	13.2998	0.000265439	0.0201174	16.1435	53.3255	22.7738	66.4059	22.9548	59.0856	32.1002	21.2247	36.9725	33.2854	24.0258	39.8426	39.6911	49.6726	17.4149	45.1799	18.3524	24.3471	22.3359	42.5325	43.3277	45.6193	29.9943	43.0622	TM6SF1	ENSG00000136404
ENSG00000173535.13	-0.958891	8.30328	17.8422	2.40005e-05	0.00404733	119.462	843.286	126.883	434.727	158.771	492.763	192.601	235.401	353.88	96.5277	267.287	387.137	577.903	330.761	255.419	321.769	159.054	208.303	209.957	239.729	338.404	375.563	294.944	315.79	TNFRSF10C	ENSG00000173535
ENSG00000160588.9	-0.96818	7.25282	13.3155	0.000263224	0.0200394	54.8878	328.634	65.0681	197.673	124.338	185.862	91.362	96.4759	138.207	103.185	141.152	110.895	293.714	123.889	116.099	199.453	116.232	73.0413	134.015	166.263	133.718	77.4466	139.973	272.249	MPZL3	ENSG00000160588
ENSG00000035664.11	-0.974707	5.33086	12.3675	0.000436869	0.0271453	16.1435	70.6872	16.267	40.9246	5.7387	22.3722	19.754	15.4361	37.8528	19.9712	36.0387	44.4909	51.5985	59.6072	0	90.3599	42.8223	21.6419	22.3359	54.1323	29.1341	24.401	39.9923	45.4546	DAPK2	ENSG00000035664
ENSG00000196083.9	-0.974976	6.25007	10.9817	0.000920177	0.0429611	35.5156	157.496	42.2942	111.191	34.4322	73.4268	32.1002	63.6741	101.234	26.6283	69.0742	84.3334	136.537	67.7885	139.319	47.3838	24.4699	24.3471	53.6061	65.732	47.8099	96.5431	52.49	100	IL1RAP	ENSG00000196083
ENSG00000126822.16	-0.977809	6.88719	11.433	0.00072151	0.0368715	80.7174	229.424	68.3215	128.951	30.6064	68.8376	106.178	111.912	129.404	46.5996	99.1064	165.347	161.146	158.368	46.4398	156.477	48.9397	73.0413	93.8106	135.331	125.501	124.127	119.977	142.584	PLEKHG3	ENSG00000126822
ENSG00000217128.11	-0.979715	6.22578	20.3181	6.55778e-06	0.0016299	45.2017	115.332	52.0545	109.647	63.1257	76.295	37.0387	44.3789	88.9101	33.2854	57.0613	95.6222	118.28	68.9573	29.0248	76.0345	61.1747	48.6942	75.9419	75.3985	76.944	56.2284	39.9923	96.1723	FNIP1	ENSG00000217128
ENSG00000198089.15	-0.985181	4.94058	11.1567	0.000837285	0.0406636	22.6009	33.4834	19.5204	30.1143	19.129	22.9459	27.1617	19.2952	45.7755	16.6427	21.0226	31.21	28.5776	37.9849	11.6099	40.7721	18.3524	10.8209	13.4015	24.1662	37.3515	28.6446	24.9952	33.4928	SFI1	ENSG00000198089
ENSG00000093134.14	-0.987948	6.40353	11.1174	0.000855228	0.0412182	38.7443	226.943	19.5204	152.888	22.9548	64.2484	41.9772	82.9693	76.5859	26.6283	36.0387	120.192	134.95	92.3326	69.6596	57.3014	48.9397	64.9256	53.6061	57.0322	71.7148	81.6903	99.9809	111.483	VNN3	ENSG00000093134
ENSG00000084110.10	-0.990301	6.55826	28.161	1.11631e-07	9.43338e-05	45.2017	234.384	26.0272	119.685	66.9515	105.551	41.9772	48.2379	73.0647	39.9425	57.0613	106.911	168.29	95.8389	87.0745	95.8696	24.4699	102.799	35.7374	99.5647	106.825	95.4822	89.9828	102.871	HAL	ENSG00000084110
ENSG00000032219.18	-0.991677	6.20858	21.7309	3.13704e-06	0.0011231	54.8878	112.852	55.3079	111.191	78.4289	86.047	39.5079	77.1807	90.6707	59.9137	42.0451	80.3492	106.372	63.1135	46.4398	42.976	24.4699	40.5785	58.0732	78.2984	89.6435	56.2284	57.489	73.6842	ARID4A	ENSG00000032219
ENSG00000114423.18	-0.992967	5.41159	14.296	0.000156199	0.0141172	35.5156	31.0032	55.3079	46.3297	22.9548	43.0235	32.1002	30.8723	73.945	39.9425	36.0387	66.4043	43.6602	32.1411	11.6099	42.976	12.2349	18.9366	40.2045	44.4658	44.8218	21.2183	19.9962	53.5885	CBLB	ENSG00000114423
ENSG00000127527.13	-1.00025	5.74714	12.1446	0.000492315	0.0288958	45.2017	76.8879	26.0272	66.4059	15.3032	56.791	39.5079	46.3084	48.4164	46.5996	45.0484	64.4122	67.4749	72.4636	17.4149	45.1799	30.5873	29.7576	35.7374	55.0989	70.2207	50.9238	24.9952	63.1579	EPS15L1	ENSG00000127527
ENSG00000111261.13	-1.00243	5.81247	11.5902	0.000662991	0.035126	16.1435	104.171	26.0272	84.9378	17.2161	133.66	17.2847	23.1542	30.8104	19.9712	54.058	61.756	91.2896	43.2444	23.2199	51.7916	18.3524	43.2837	13.4015	71.5319	50.798	23.3401	62.488	74.6412	MANSC1	ENSG00000111261
ENSG00000087502.17	-1.00666	5.03026	11.0092	0.000906606	0.0424447	25.8296	64.4866	32.534	37.8359	34.4322	43.5972	24.6924	30.8723	29.0498	26.6283	24.0258	26.5617	45.2479	22.2066	17.4149	16.5292	24.4699	21.6419	17.8687	30.9327	20.1698	27.5837	12.4976	33.4928	ERGIC2	ENSG00000087502
ENSG00000135250.16	-1.01301	6.47392	27.2001	1.83452e-07	0.000129189	67.8026	119.052	52.0545	123.546	42.0838	95.799	37.0387	42.4494	113.558	49.9281	72.0774	106.247	164.321	95.2546	34.8298	101.379	48.9397	48.6942	58.0732	136.297	93.3786	66.8375	82.4842	94.7369	SRPK2	ENSG00000135250
ENSG00000057704.12	-1.02236	6.01591	17.8275	2.41867e-05	0.00404733	48.4304	133.934	19.5204	91.1151	36.3451	99.2409	17.2847	40.5199	75.7056	23.2998	39.0419	83.0054	89.7019	68.9573	63.8547	58.4033	24.4699	73.0413	22.3359	65.732	64.2445	58.3502	29.9943	55.9809	TMCC3	ENSG00000057704
ENSG00000138764.14	-1.02675	6.73374	29.7645	4.87843e-08	5.265e-05	67.8026	131.453	91.0953	159.065	82.2547	96.3727	79.0158	81.0398	117.08	43.271	69.0742	126.168	177.022	127.396	98.6845	111.297	61.1747	59.5152	35.7374	130.497	126.995	80.6294	89.9828	134.45	CCNG2	ENSG00000138764
ENSG00000156711.16	-1.02682	6.48463	24.5906	7.08975e-07	0.000332844	45.2017	173.618	22.7738	105.014	65.0386	141.691	27.1617	63.6741	76.5859	36.6139	69.0742	93.63	138.125	67.7885	52.2447	111.297	42.8223	86.5675	40.2045	109.231	113.548	82.7512	62.488	122.01	MAPK13	ENSG00000156711
ENSG00000011114.14	-1.05545	5.05157	11.6442	0.000644032	0.0345446	19.3722	32.2433	22.7738	44.7854	17.2161	34.4188	22.2232	42.4494	41.374	26.6283	33.0355	33.8662	34.1344	34.4786	11.6099	23.1409	6.11747	13.5262	17.8687	35.766	35.1104	32.8883	14.9971	38.756	BTBD7	ENSG00000011114
ENSG00000172765.16	-1.05941	5.80904	16.9375	3.86312e-05	0.00558039	38.7443	101.69	19.5204	69.4946	32.5193	26.9614	41.9772	34.7313	46.6558	33.2854	33.0355	70.3885	80.1761	88.242	46.4398	66.117	30.5873	29.7576	17.8687	62.8321	70.9678	57.2893	42.4919	52.1531	TMCC1	ENSG00000172765
ENSG00000164506.14	-1.06563	6.18908	26.0265	3.36755e-07	0.000210796	41.973	97.97	26.0272	97.2924	42.0838	103.83	51.8541	28.9428	91.551	59.9137	27.029	75.0368	114.31	83.5669	46.4398	80.4423	55.0572	35.168	35.7374	96.6647	79.1851	48.802	77.4852	84.2106	STXBP5	ENSG00000164506
ENSG00000131355.14	-1.06767	7.01296	20.4768	6.0359e-06	0.00156943	32.2869	266.627	48.8011	202.306	51.6483	96.3727	49.3849	92.6169	139.087	43.271	69.0742	190.58	292.92	136.161	58.0497	120.113	91.762	86.5675	80.4091	138.231	204.686	118.822	144.972	118.182	ADGRE3	ENSG00000131355
ENSG00000196227.10	-1.06872	5.04831	13.2211	0.00027681	0.0206095	51.6591	38.4439	29.2806	35.5195	13.3903	63.1012	17.2847	15.4361	36.9725	39.9425	36.0387	29.2179	50.0108	25.1285	17.4149	18.7331	6.11747	13.5262	8.93434	33.8327	20.9168	20.1573	19.9962	40.1914	FAM217B	ENSG00000196227
ENSG00000175274.18	-1.076	5.80121	12.6007	0.000385605	0.0251626	32.2869	99.2102	16.267	50.9627	32.5193	131.939	19.754	42.4494	44.8952	43.271	30.0322	48.4751	88.9081	34.4786	5.80497	42.976	30.5873	70.3361	22.3359	41.5658	71.7148	41.3756	39.9923	81.3397	TP53I11	ENSG00000175274
ENSG00000169508.6	-1.07792	5.53638	14.6808	0.000127336	0.0129645	12.9148	52.0853	58.5613	57.9121	19.129	36.1398	44.4464	32.8018	55.4588	19.9712	30.0322	53.1234	72.2378	49.0882	17.4149	48.4858	30.5873	18.9366	22.3359	41.5658	62.7505	38.1929	42.4919	56.9378	GPR183	ENSG00000169508
ENSG00000103197.16	-1.0795	5.48907	18.4308	1.76184e-05	0.00334571	35.5156	50.8452	39.0408	52.507	40.1709	43.5972	37.0387	42.4494	52.8179	16.6427	12.0129	53.1234	53.9799	49.6726	17.4149	63.9131	24.4699	37.8733	17.8687	34.7993	41.0866	51.9847	32.4938	42.1053	TSC2	ENSG00000103197
ENSG00000119979.16	-1.0816	4.9749	11.0362	0.000893486	0.042181	12.9148	33.4834	6.50681	32.4308	17.2161	55.0701	14.8155	23.1542	31.6907	9.98562	21.0226	39.1785	47.6293	26.8817	17.4149	24.2429	6.11747	27.0523	13.4015	35.766	26.146	31.8274	12.4976	39.2345	FAM45A	ENSG00000119979
ENSG00000114770.16	-1.09701	5.9486	16.9376	3.86298e-05	0.00558039	41.973	116.572	29.2806	91.8873	17.2161	56.791	29.6309	25.0837	83.6283	23.2998	48.0516	67.0683	93.671	63.1135	11.6099	99.1755	42.8223	45.989	40.2045	93.7648	52.292	21.2183	57.489	64.1149	ABCC5	ENSG00000114770
ENSG00000197321.14	-1.10147	6.63345	29.1685	6.63493e-08	6.5963e-05	58.1165	145.095	65.0681	132.812	89.9063	185.862	56.7926	63.6741	101.234	49.9281	66.0709	111.559	170.672	80.645	58.0497	89.2579	61.1747	64.9256	49.1389	91.8315	127.742	67.8984	64.9876	135.885	SVIL	ENSG00000197321
ENSG00000178607.15	-1.13093	6.6113	21.9043	2.86585e-06	0.00107635	83.9461	163.697	68.3215	126.635	36.3451	92.9308	51.8541	52.097	127.643	33.2854	60.0645	160.034	154.795	110.449	23.2199	109.093	42.8223	67.6309	58.0732	144.03	75.4499	78.5076	109.979	112.919	ERN1	ENSG00000178607
ENSG00000011198.7	-1.13699	5.82113	18.9905	1.31372e-05	0.00264324	25.8296	125.253	29.2806	60.2286	34.4322	68.264	19.754	57.8855	80.1071	29.9569	24.0258	67.0683	81.7637	56.6852	34.8298	42.976	30.5873	37.8733	31.2702	68.632	52.292	54.1066	39.9923	46.89	ABHD5	ENSG00000011198
ENSG00000069702.10	-1.13828	5.39449	11.4651	0.000709173	0.0365313	48.4304	34.7236	52.0545	44.7854	19.129	33.2715	22.2232	11.5771	79.2268	49.9281	27.029	64.4122	29.3714	56.6852	5.80497	42.976	18.3524	24.3471	17.8687	43.4991	50.051	24.401	22.4957	52.6316	TGFBR3	ENSG00000069702
ENSG00000167261.13	-1.14083	7.13381	14.7534	0.00012253	0.0126273	41.973	199.66	29.2806	168.331	40.1709	73.4268	113.585	38.5904	154.932	53.2566	195.21	162.026	223.064	233.754	17.4149	274.386	97.8794	62.2204	93.8106	217.496	183.769	81.6903	149.971	228.23	DPEP2	ENSG00000167261
ENSG00000115590.13	-1.15201	6.09761	13.9092	0.000191858	0.0163018	29.0583	159.976	16.267	83.3935	21.0419	106.125	32.1002	48.2379	50.177	6.65708	36.0387	100.27	113.517	96.4233	52.2447	90.3599	30.5873	27.0523	35.7374	76.3651	47.0628	90.1776	49.9904	46.89	IL1R2	ENSG00000115590
ENSG00000140443.13	-1.15639	6.44424	19.1072	1.23577e-05	0.00254705	29.0583	166.177	26.0272	158.293	45.9096	100.962	46.9156	36.6608	120.601	39.9425	48.0516	93.63	130.187	52.0102	81.2696	79.3404	48.9397	29.7576	98.2778	119.864	107.572	86.9949	52.49	111.483	IGF1R	ENSG00000140443
ENSG00000136044.11	-1.17	5.21352	14.305	0.000155453	0.0141172	19.3722	54.5656	39.0408	41.6967	15.3032	38.4343	17.2847	23.1542	39.6134	39.9425	33.0355	38.5145	53.1861	37.9849	23.2199	38.5682	12.2349	8.1157	35.7374	44.4658	32.1223	24.401	14.9971	46.89	APPL2	ENSG00000136044
ENSG00000198363.17	-1.174	5.21622	15.0593	0.000104184	0.01136	9.68608	71.9274	16.267	38.6081	15.3032	67.6903	9.87698	21.2247	34.3316	23.2998	30.0322	47.147	36.5158	21.0378	11.6099	31.9565	18.3524	21.6419	17.8687	41.5658	47.8099	21.2183	19.9962	60.2871	ASPH	ENSG00000198363
ENSG00000113391.18	-1.18848	4.52436	10.7415	0.00104758	0.0465924	12.9148	23.5624	13.0136	28.57	19.129	18.3567	14.8155	13.5066	29.0498	29.9569	12.0129	28.5538	28.5776	18.7003	0	12.1214	6.11747	10.8209	4.46717	27.0661	32.1223	15.9137	19.9962	19.1388	FAM172A	ENSG00000113391
ENSG00000162384.13	-1.19058	4.45658	10.8354	0.000995778	0.044999	25.8296	23.5624	3.2534	20.0762	15.3032	24.0932	17.2847	23.1542	30.8104	9.98562	18.0193	16.6011	19.0517	23.3754	5.80497	28.6507	18.3524	5.41047	13.4015	14.4997	18.6757	22.2792	4.99904	24.4019	C1orf123	ENSG00000162384
ENSG00000151151.5	-1.19404	6.34256	37.8731	7.55002e-10	2.12671e-06	38.7443	127.733	52.0545	108.875	70.7773	89.4889	39.5079	67.5331	86.2692	49.9281	48.0516	107.575	119.867	85.9044	29.0248	57.3014	24.4699	54.1047	49.1389	76.3651	115.042	125.188	44.9914	83.7321	IPMK	ENSG00000151151
ENSG00000168763.15	-1.20321	4.51326	11.0754	0.000874821	0.041701	9.68608	23.5624	9.76021	31.6586	19.129	13.7675	12.3462	5.78855	18.4863	16.6427	9.00967	28.5538	28.5776	33.8943	0	20.937	6.11747	13.5262	8.93434	29.9661	24.652	16.9746	17.4967	21.5311	CNNM3	ENSG00000168763
ENSG00000198734.10	-1.21357	6.17422	10.7458	0.00104516	0.0465924	22.6009	153.776	26.0272	159.065	55.4741	259.862	4.93849	40.5199	68.6633	9.98562	45.0484	49.1392	95.2587	27.466	58.0497	37.4663	24.4699	54.1047	40.2045	48.3324	96.3668	35.0101	24.9952	77.512	F5	ENSG00000198734
ENSG00000176454.13	-1.22421	4.73872	12.7818	0.000350005	0.0237578	32.2869	24.8025	19.5204	29.3422	7.6516	24.6668	29.6309	13.5066	32.571	19.9712	21.0226	27.2258	28.5776	26.2973	0	37.4663	6.11747	10.8209	13.4015	28.0328	24.652	19.0964	17.4967	32.0574	LPCAT4	ENSG00000176454
ENSG00000172673.10	-1.22851	4.78819	12.4064	0.000427859	0.0270913	38.7443	11.1611	39.0408	27.0257	24.8677	31.5506	14.8155	21.2247	44.8952	26.6283	6.00645	35.8583	29.3714	22.791	11.6099	18.7331	6.11747	8.1157	17.8687	20.2996	30.6282	32.8883	14.9971	25.3589	THEMIS	ENSG00000172673
ENSG00000165801.9	-1.24843	6.32858	12.7719	0.000351864	0.0237578	9.68608	192.22	16.267	110.419	13.3903	86.6207	39.5079	32.8018	91.551	19.9712	66.0709	85.6615	158.764	80.0606	29.0248	104.685	24.4699	45.989	98.2778	66.6987	113.548	46.6802	69.9866	116.746	ARHGEF40	ENSG00000165801
ENSG00000173597.8	-1.27618	7.05936	26.2911	2.93641e-07	0.000190878	45.2017	372.038	48.8011	225.471	97.5579	279.94	37.0387	52.097	130.284	66.5708	111.119	135.465	255.611	67.7885	92.8795	105.787	55.0572	132.556	49.1389	130.497	135.212	84.873	74.9857	179.426	SULT1B1	ENSG00000173597
ENSG00000135083.14	-1.28847	5.66525	15.1756	9.7962e-05	0.0109646	3.22869	141.374	3.2534	85.71	9.5645	68.8376	4.93849	7.71807	38.7331	3.32854	69.0742	53.7875	80.9699	52.5945	29.0248	41.8741	0	32.4628	13.4015	53.1656	59.0153	42.4365	44.9914	72.2488	CCNJL	ENSG00000135083
ENSG00000169991.10	-1.29235	4.81401	16.0523	6.16155e-05	0.00794934	9.68608	31.0032	32.534	27.7978	19.129	21.2249	19.754	9.64759	49.2967	9.98562	6.00645	29.2179	30.1653	33.8943	17.4149	37.4663	0	21.6419	22.3359	22.2329	33.6163	13.7919	14.9971	36.3637	IFFO2	ENSG00000169991
ENSG00000087589.16	-1.2967	5.55671	15.3121	9.11306e-05	0.0104067	25.8296	104.171	16.267	59.4565	7.6516	31.5506	27.1617	36.6608	36.9725	29.9569	24.0258	83.0054	94.4649	49.6726	17.4149	36.3643	42.8223	18.9366	13.4015	45.4324	39.5925	58.3502	34.9933	41.1483	CASS4	ENSG00000087589
ENSG00000124813.20	-1.29847	5.34732	20.9043	4.8281e-06	0.00142522	19.3722	66.9669	19.5204	52.507	24.8677	29.8296	22.2232	17.3657	49.2967	36.6139	27.029	52.4594	62.712	48.5039	5.80497	40.7721	12.2349	16.2314	26.803	28.9994	50.051	33.9492	34.9933	46.4115	RUNX2	ENSG00000124813
ENSG00000153207.14	-1.30919	6.72694	28.8052	8.00341e-08	7.51476e-05	64.5739	184.779	65.0681	175.281	66.9515	122.76	46.9156	71.3922	151.411	66.5708	66.0709	132.145	169.878	99.9296	81.2696	99.1755	36.7048	24.3471	44.6717	115.031	128.489	114.579	109.979	100.957	AHCTF1	ENSG00000153207
ENSG00000226564.1	-1.33528	4.24938	11.7214	0.000617863	0.0340638	9.68608	31.0032	6.50681	16.2154	7.6516	10.8993	19.754	11.5771	24.6483	9.98562	3.00322	21.2494	23.8147	19.2847	11.6099	24.2429	6.11747	10.8209	17.8687	8.69983	25.399	13.7919	7.49857	16.2679	FTH1P20	ENSG00000226564
ENSG00000253729.7	-1.34449	6.72393	54.7956	1.3374e-13	1.13017e-09	83.9461	212.062	61.8147	112.736	78.4289	108.993	51.8541	69.4626	115.319	116.499	63.0677	142.105	226.239	82.3981	40.6348	72.7287	42.8223	81.157	44.6717	118.898	105.331	81.6903	79.9847	151.675	PRKDC	ENSG00000253729
ENSG00000185950.8	-1.35131	5.82493	12.2326	0.000469606	0.0279557	9.68608	109.131	9.76021	88.7986	5.7387	47.039	27.1617	27.0133	66.0224	6.65708	33.0355	77.029	64.2996	130.902	29.0248	70.5248	24.4699	10.8209	44.6717	49.299	82.1732	33.9492	39.9923	64.5933	IRS2	ENSG00000185950
ENSG00000157800.17	-1.38987	5.56969	18.1814	2.00832e-05	0.00359983	25.8296	128.973	35.7874	54.0513	17.2161	152.016	9.87698	19.2952	39.6134	16.6427	30.0322	44.4909	51.5985	22.791	0	31.9565	24.4699	43.2837	8.93434	29.9661	50.798	29.7056	27.4947	59.3302	SLC37A3	ENSG00000157800
ENSG00000142405.21	-1.44753	5.87155	33.2012	8.31e-09	1.17039e-05	25.8296	126.493	29.2806	71.8111	19.129	119.319	24.6924	28.9428	50.177	36.6139	24.0258	62.42	101.609	55.5165	11.6099	60.6072	18.3524	45.989	31.2702	59.9321	63.4975	42.4365	37.4928	62.6794	NLRP12	ENSG00000142405
ENSG00000177084.16	-1.46427	4.49064	14.915	0.000112464	0.0119796	19.3722	27.2828	16.267	22.3927	15.3032	28.6823	22.2232	19.2952	19.3666	33.2854	6.00645	17.2651	26.99	18.1159	5.80497	23.1409	6.11747	5.41047	13.4015	24.1662	17.9287	24.401	12.4976	19.1388	POLE	ENSG00000177084
ENSG00000196549.10	-1.47898	8.36351	91.8639	9.2847e-22	1.56921e-17	96.8608	954.898	126.883	612.324	84.1676	450.313	71.6081	150.502	257.927	143.127	171.184	431.628	935.917	279.335	185.759	280.997	116.232	256.997	107.212	411.792	309.27	334.188	384.926	430.144	MME	ENSG00000196549
ENSG00000102445.18	-1.52647	6.228	20.8795	4.89098e-06	0.00142522	16.1435	128.973	13.0136	127.407	21.0419	51.6282	32.1002	19.2952	108.277	0	84.0903	130.152	158.764	85.9044	34.8298	74.9326	24.4699	21.6419	40.2045	77.3318	106.825	36.071	52.49	114.833	RUBCNL	ENSG00000102445
ENSG00000163803.12	-1.54058	5.25691	12.781	0.000350151	0.0237578	6.45739	150.055	6.50681	20.8484	1.9129	68.264	0	5.78855	6.16209	19.9712	48.0516	68.3964	23.8147	25.7129	5.80497	71.6267	24.4699	16.2314	0	57.9988	14.1936	28.6446	12.4976	60.2871	PLB1	ENSG00000163803
ENSG00000133048.12	-1.59512	7.0995	13.359	0.000257186	0.0198513	22.6009	501.011	19.5204	98.0646	137.729	22.3722	49.3849	167.868	36.0922	46.5996	81.0871	242.376	172.259	212.131	29.0248	132.234	12.2349	70.3361	22.3359	166.263	269.678	209	122.477	160.766	CHI3L1	ENSG00000133048
ENSG00000116729.13	-1.61497	5.99258	26.7599	2.30369e-07	0.000155738	9.68608	115.332	19.5204	74.1275	21.0419	65.9694	12.3462	28.9428	42.2543	9.98562	78.0838	126.832	124.63	53.1789	5.80497	69.4228	6.11747	21.6419	31.2702	57.0322	49.3039	86.9949	44.9914	135.885	WLS	ENSG00000116729
ENSG00000150687.11	-1.62921	4.06658	11.882	0.000566777	0.0319303	12.9148	9.92102	13.0136	25.4813	7.6516	6.88376	2.46924	1.92952	36.0922	6.65708	6.00645	16.6011	8.73205	16.3627	0	9.91755	0	5.41047	13.4015	26.0995	29.1341	5.30456	4.99904	19.6172	PRSS23	ENSG00000150687
ENSG00000146414.15	-1.68786	4.08775	13.7705	0.000206551	0.0171966	19.3722	22.3223	13.0136	12.3546	22.9548	15.4885	7.40773	11.5771	22.0075	13.3142	6.00645	21.9134	18.2579	12.2721	5.80497	12.1214	0	8.1157	13.4015	16.433	16.4346	9.54822	0	15.311	SHPRH	ENSG00000146414
ENSG00000065665.20	-1.69568	3.94904	12.2517	0.000464836	0.0278588	0	31.0032	6.50681	20.0762	7.6516	9.752	7.40773	7.71807	13.2045	9.98562	3.00322	19.2572	7.1444	12.8564	5.80497	25.3448	0	2.70523	4.46717	19.3329	11.9525	7.42639	12.4976	17.2249	SEC61A2	ENSG00000065665
ENSG00000163421.8	-1.74321	8.31981	17.1983	3.36745e-05	0.00508153	25.8296	1176.88	91.0953	501.905	61.2128	1007.32	51.8541	55.956	311.626	103.185	282.303	389.793	541.387	168.887	104.489	340.502	103.997	108.209	160.818	208.796	420.577	315.091	217.458	545.455	PROK2	ENSG00000163421
ENSG00000162591.15	-1.79017	3.89548	14.3377	0.000152776	0.0140339	0	14.8815	3.2534	24.7092	5.7387	13.7675	7.40773	1.92952	7.92268	3.32854	3.00322	17.2651	23.8147	16.3627	5.80497	22.039	12.2349	0	4.46717	12.5664	14.1936	9.54822	7.49857	11.9617	MEGF6	ENSG00000162591
ENSG00000229314.5	-1.82652	3.69484	11.4863	0.000701104	0.0364596	0	35.9637	0	13.8989	3.8258	2.29459	2.46924	0	0	9.98562	9.00967	7.30447	6.35058	11.6877	0	25.3448	0	5.41047	0	10.6331	32.1223	10.6091	4.99904	12.4402	ORM1	ENSG00000229314
ENSG00000138639.17	-1.85976	3.69584	12.0568	0.000516035	0.0297838	12.9148	19.842	0	20.0762	1.9129	13.7675	12.3462	7.71807	15.8454	6.65708	3.00322	7.30447	13.495	11.1033	0	7.71365	12.2349	2.70523	4.46717	15.4664	11.9525	9.54822	2.49952	6.69857	ARHGAP24	ENSG00000138639
ENSG00000106714.17	-1.91217	4.43363	13.1156	0.000292852	0.0211016	0	59.5261	0	30.1143	0	9.17835	2.46924	0	21.1272	0	45.0484	22.5775	37.3097	4.09069	11.6099	18.7331	0	0	8.93434	13.5331	21.6638	10.6091	7.49857	54.5455	CNTNAP3	ENSG00000106714
ENSG00000120458.10	-1.98079	3.65587	12.7668	0.000352831	0.0237578	16.1435	11.1611	13.0136	13.1268	9.5645	9.17835	14.8155	9.64759	18.4863	9.98562	0	9.96064	8.73205	5.25945	11.6099	15.4273	6.11747	2.70523	0	13.5331	10.4584	5.30456	2.49952	12.4402	MSANTD2	ENSG00000120458
ENSG00000087903.12	-2.0586	4.33151	27.3297	1.71555e-07	0.000126063	0	39.6841	3.2534	19.304	5.7387	15.4885	2.46924	3.85904	15.8454	0	9.00967	21.9134	34.9282	13.4408	11.6099	19.8351	0	8.1157	4.46717	13.5331	29.1341	20.1573	7.49857	37.7991	RFX2	ENSG00000087903
ENSG00000125780.11	-2.18092	3.41833	13.8637	0.000196561	0.0166104	3.22869	16.1217	0	13.8989	0	2.86823	7.40773	1.92952	4.40149	0	9.00967	9.96064	19.0517	8.76576	0	13.2234	0	0	0	5.79988	14.9406	4.24365	4.99904	12.4402	TGM3	ENSG00000125780
ENSG00000142173.14	-2.20893	3.83009	16.0748	6.08875e-05	0.00791585	3.22869	35.9637	3.2534	7.72162	1.9129	14.3412	7.40773	13.5066	9.68328	0	6.00645	18.5932	7.93822	12.8564	0	16.5292	0	8.1157	4.46717	10.6331	15.6876	12.731	0	16.7464	COL6A2	ENSG00000142173
ENSG00000171132.13	-2.2251	3.32308	11.073	0.000875917	0.041701	3.22869	11.1611	16.267	8.49378	5.7387	8.6047	9.87698	7.71807	7.04239	13.3142	3.00322	9.96064	12.7012	7.59699	5.80497	7.71365	0	0	4.46717	9.66647	4.48218	5.30456	0	6.2201	PRKCE	ENSG00000171132
ENSG00000072415.8	-2.31282	3.19156	11.7126	0.000620772	0.0340638	3.22869	14.8815	3.2534	10.0381	7.6516	5.16282	2.46924	1.92952	10.5636	3.32854	6.00645	7.96851	11.1135	8.18137	0	2.2039	0	0	0	11.5998	5.97623	5.30456	2.49952	5.74163	MPP5	ENSG00000072415
ENSG00000154928.16	-2.35369	3.38032	15.5707	7.94788e-05	0.00953396	3.22869	13.6414	3.2534	9.26594	3.8258	7.45741	7.40773	1.92952	11.4439	0	0	9.2966	17.4641	7.59699	0	7.71365	0	2.70523	4.46717	8.69983	5.97623	9.54822	4.99904	11.0048	EPHB1	ENSG00000154928
ENSG00000185261.14	-2.37202	3.11804	12.0317	0.000523039	0.0300676	3.22869	14.8815	9.76021	6.94946	5.7387	13.7675	0	5.78855	4.40149	3.32854	0	9.2966	10.3197	2.92192	0	3.30585	0	2.70523	0	0.966647	3.73515	2.12183	4.99904	11.4833	KIAA0825	ENSG00000185261
ENSG00000226121.2	-3.93307	3.35713	20.992	4.61196e-06	0.00139191	3.22869	11.1611	9.76021	13.1268	3.8258	8.03106	2.46924	17.3657	11.4439	6.65708	0	12.6168	15.0826	1.75315	0	6.6117	0	0	0	11.5998	7.47029	3.18274	2.49952	7.17704		ENSG00000226121
ENSG00000049769.12	-4.68581	2.40271	10.6145	0.00112205	0.0483769	0	3.72038	3.2534	3.08865	1.9129	2.29459	0	0	3.52119	0	0	4.6483	4.76293	4.09069	0	2.2039	0	0	0	4.83324	2.98812	3.18274	0	3.82775	PPP1R3F	ENSG00000049769
ENSG00000197603.13	-4.9104	2.76071	12.6356	0.000378468	0.0249863	6.45739	3.72038	6.50681	8.49378	5.7387	5.16282	0	3.85904	7.04239	6.65708	0	4.6483	3.17529	4.67507	0	2.2039	0	0	0	7.73318	3.73515	4.24365	0	3.82775	C5orf42	ENSG00000197603
ENSG00000198482.11	-5.02	2.53922	13.1592	0.00028611	0.0207722	0	4.96051	0	4.63297	5.7387	5.73647	0	5.78855	7.04239	3.32854	0	5.97639	5.55676	2.33754	0	3.30585	0	0	0	0.966647	1.49406	2.12183	0	2.87081	ZNF808	ENSG00000198482
ENSG00000137094.14	-5.02047	2.46598	13.2128	0.000278045	0.0206107	0	6.20064	3.2534	3.86081	1.9129	1.14729	0	3.85904	4.40149	0	0	2.65617	6.35058	4.09069	0	1.10195	0	0	0	6.76653	2.98812	3.18274	0	3.82775	DNAJB5	ENSG00000137094
ENSG00000169439.11	-5.04645	2.42435	13.3434	0.000259339	0.0198513	0	6.20064	0	1.54432	0	0.573647	2.46924	0	1.7606	0	0	4.6483	6.35058	7.59699	0	11.0195	0	0	0	5.79988	0	0	0	2.39235	SDC2	ENSG00000169439
