# Supplementary material for: Malaria systems immunology: Plasmodium vivax induces tolerance during primary infection through dysregulation of neutrophils and dendritic cells
Source: J Infect. 2018 Nov;77(5):440–7. doi: 10.1016/j.jinf.2018.09.005 (PMC6203889; doi:10.1016/j.jinf.2018.09.005)
Supplement: Supplementary file 5 [file mmc5.xlsx]

## Sheet: Sheet1
Table S4 Single cell markers from 5 immune cell types
B_cells	monocytes	myeloid_DC	neutrophils	NK_cells	T_cells
AKAP2	ALDH1A1	AATBC	ADGRE3	ADAMTS1	ABLIM1
BACE2	ALDH2	ABCC3	ADGRG3	ADAMTS10	ACSL6
BANK1	ARHGEF10L	ADGRE1	ADM	ADGRG1	ADTRP
BLK	ARPIN	AIF1	ALDH1A2	AKR1C3	ALS2CL
BLNK	ASGR1	C1QA	ALPL	B3GAT1	APBA2
BTLA	ASGR2	CABP4	ANPEP	B3GNT7	AQP3
BTNL9	CD14	CD1C	ANXA3	BNC2	ATP8B2
CD19	CD163	CD86	APOBEC3A	C1orf21	BCL11B
CD24	CD300E	CDH23	AQP9	CCL5	CACNA1I
CD79A	CD33	CDKN1C	BASP1	CD160	CAMK4
CD79B	CD36	CEBPA	BTNL8	CD226	CCR7
CELSR1	CD68	CKB	C5AR1	CD247	CD2
CNR2	CES1	CLEC10A	CA4	CD7	CD28
COBLL1	CLEC5A	CLEC4F	CCNJL	CLIC3	CD3D
COL19A1	CPVL	CROCC2	CD93	COL6A2	CD3E
COL4A3	CYBB	CSF1R	CEACAM3	CST7	CD3G
COL4A4	CYP1B1	CST3	CHI3L1	CTSW	CD40LG
CPNE5	F13A1	CTSL	CLEC12A	DLG5	CD5
DENND5B	FAM129B	CXCR2P1	CLEC4E	EOMES	CD6
DERL3	FAM198B	CYP4F22	CLEC7A	F2R	CD8A
DSP	FAM198B-AS1	EPB41L3	CMTM2	FASLG	CD8B
EBF1	FBN2	EPS8	CNTNAP3	FCRL6	CD96
EML6	FCN1	FCER1A	CREB5	FGFBP2	CHRM3-AS2
ENAM	FXYD6	FGD2	CRISPLD2	GNLY	DOCK9
FAM129C	HNMT	FMNL2	CSF2RB	GZMA	DPP4
FAM30A	LGALS2	FZD1	CSF3R	GZMB	EDAR
FCER2	LINC00937	GPBAR1	CXCL1	GZMH	EPHX2
FCRL1	LRP1	HES4	CXCL8	GZMM	ETS1
FCRL2	LYZ	HK3	CXCR1	HOPX	FAM102A
FCRL3	MARCO	HLA-DPA1	CXCR2	IL18RAP	FAM153A
FCRL5	MCEMP1	HMOX1	CYP27A1	IL2RB	FAM153B
FCRLA	MGST1	ICAM4	DGAT2	KIR2DL1	FHIT
HLA-DQA1	MS4A6A	KCTD15	DOCK5	KIR2DL3	GATA3
IGHD	MYCL	KLF4	DYSF	KLRB1	GCNT4
IGHG1	NID1	KNDC1	EPHB1	KLRC1	GIMAP5
IGHGP	NRG1	LINC02432	FAM212B	KLRC2	GOLGA7B
IGHJ4	NRGN	LYPD2	FCGR3B	KLRC3	GRAP2
IGHJ5	PID1	MAFB	FFAR2	KLRC4	GZMK
IGHJ6	PLA2G7	MEG3	FPR1	KLRC4-KLRK1	HAPLN3
IGHM	RAB44	MERTK	FPR2	KLRD1	ICOS
IGKC	RASSF4	MRAS	G0S2	KLRF1	IL32
IGKJ1	RIN2	MRC1	GLT1D1	KLRK1	IL7R
IGKJ4	RNASE2	MS4A14	HCAR2	LGR6	INPP4B
IGLC1	S1PR3	MS4A4A	HCAR3	MATK	ITGA6
IGLC2	SGMS2	MS4A7	IL1R1	MLC1	ITK
IGLC3	SIGLEC1	MYOF	IL1R2	MYBL1	LCK
IGLC7	SLC24A4	NAPSB	KCNJ15	NCALD	LEF1
IGLJ2	STAB1	NEURL1	KCNJ2	NCAM1	LEF1-AS1
IGLL5	TFEC	NR4A1	KIAA1324	NCR1	LINC00402
IKZF3	TGFBI	PDK4	KREMEN1	NKG7	LINC00861
JCHAIN	THBS1	PLXNB2	KRT23	NMUR1	LINC01550
KCNG1	TMEM144	PPP1R17	LILRA5	PDGFD	LRRN3
KCNH8	TMEM150B	PTGDR2	LILRB2	PDZD4	MAL
KLHL14	VCAN	PTPN13	LRG1	PLEKHF1	NELL2
LARGE2	VCAN-AS1	RHOC	LRRC25	PPP2R2B	NOG
LCN10	ZNF385A	SASH1	LUCAT1	PRSS23	NPDC1
LINC00494		SLC2A6	MANSC1	PTGDR	OBSCN
LINC00926		SPRED1	MGAM	RAB27B	PLCG1
LINC02397		TBC1D8	MME	RNF165	PLXDC1
MS4A1		TCF7L2	MMP25	RORA	PRKCQ-AS1
MZB1		TMTC1	MMP9	S1PR5	RCAN3
OSBPL10		TNFRSF8	MNDA	SAMD3	RNF157
P2RX5		VENTX	NAMPT	SBK1	RTKN2
PALM2-AKAP2		ZNF703	NAMPTP1	SH2D1A	SIRPG
PAX5			NFAM1	SH2D1B	SPOCK2
PCDH9			P2RY13	SH2D2A	TBC1D4
PLEKHG1			PADI2	SPON2	TC2N
POU2AF1			PANX2	SPTSSB	TCF7
RAB30			PHOSPHO1	STAT4	TESPA1
RALGPS2			PI3	SYTL2	THEMIS
RASGRP3			PLBD1	TBX21	TNFRSF25
SLC38A11			PLIN4	TGFBR3	TRABD2A
SPIB			PLIN5	TRGC1	TRAT1
STAP1			PROK2	TSPOAP1	TRBC1
SYNPO			PTGS2	TXK	TRBV20-1
TBC1D27P			PYGL	ZAP70	TSHZ2
TCL1A			RGS2		UBASH3A
TCL6			S100A12
TNFRSF13B			S100A8
VPREB3			S100A9
